# Supplementary material for: Bioinspired microcapsule reactor with engineered probiotics for IBD therapy
Source: Nat Commun. 2026 Jul 13;17:6095. doi: 10.1038/s41467-026-72027-1 (PMC13358097; doi:10.1038/s41467-026-72027-1)
Supplement: Supplementary file 6 — Source data [file 41467_2026_72027_MOESM6_ESM.xlsx]

## Sheet: Fig.2
Fig.2 e
Fig.2 f
Fig.2 g
His-tag concentration
P-EcN			MY-EcN
30.85	55.62	46.77	1325.75	1544.87	1486.71
Fig.2 h
MY-EH	11.7875	11.7924	11.8264	11.8824	11.9867	12.0618	12.2418	12.2443	12.2557	12.5319	12.5503	12.5827	12.5984	12.6227	12.6611	12.7976	12.8617	12.9992	13.0114	13.3395	13.8144	14.3211	14.3726	15.3446	15.6475	16.7199	17.3731	19.8415	20.5565	20.8911
MY-EH	3.1232E7	6.371E8	6.6073E7	8.771E8	1.3195E8	3.5008E7	1.2412E7	0	1.3828E8	1.5825E7	3.9112E8	3.4018E7	3.0675E7	1.546E9	2.6564E7	0	3.3041E7	4.3999E8	2.6972E8	0	0	5.9243E7	5.9243E7	3.3242E6	0	6.4544E8	3.1236E7	4.8172E6	0	0
P-EH	11.7241	11.7621	12.2397	12.2655	12.4164	12.5595	13.4636	13.5658	13.973	14.035	14.0679	14.271	14.7168	14.7591	14.9212	14.9808	15.0097	15.0665	15.622	16.0801	16.2248	16.388	16.6116	16.6165	16.6183	16.6678	16.6788	16.7093	16.7099	16.7948	16.8004	16.84	16.865	16.9345	16.9357	17.0048	17.487	17.6379	18.1488	18.4178	18.5353	18.6166	18.7342	18.8047	19.0482	19.3697	19.3947	19.5131	19.5137
P-EH	0	0	0	2.2505E9	8.4707E7	0	1.1559E8	0	3.7396E7	1.0546E8	0	8.9614E7	0	8.3308E7	1.1353E7	0	3.5433E8	0	0	1.8602E7	3.3368E8	2.5028E8	0	0	2.4108E7	0	0	0	0	0	2.5028E8	2.5028E8	4.2592E7	0	2.5028E8	4.0045E7	1.2699E7	2.7323E7	1.3328E7	0	0	0	1.06E7	2.8195E7	5.1445E7	9.6139E6	7.7695E8	4.5435E6	1.2832E7
[truncated: 1 more columns]

## Sheet: Fig.3
Concentration Fig.3 c
·OH scavenging
	MY-E@S 0			MY-E@S 1			MY-E@S 2			MY-E@S 3
0.5	13.8438	16.4733	15.9319	14.2305	14.3078	13.9211	19.9536	20.1083	20.1083	13.8438	16.4733	15.9319
1	30.3171	29.5437	26.9142	26.2181	25.7541	24.2073	59.8608	60.0155	60.5568	16.7827	15.9319	10.6729
1.5	95.901	95.9783	96.4424	88.2444	88.2444	88.0124	98.6852	98.9172	99.1493	33.8747	33.952	33.8747
Concentration Fig.3 d
H2O2 scavenging
	MY-E@S 0			MY-E@S 1			MY-E@S 2			MY-E@S 3
0.2	14.8325	16.7464	17.7034	10.5263	10.5263	11.0048	17.2249	18.1818	20.5742	7.17703	5.74163	6.69857
0.5	20.0957	20.5742	21.0526	19.1388	20.5742	20.5742	21.0526	21.0526	21.5311	6.69857	8.61244	10.0479
1	22.488	23.9234	24.8804	21.0526	21.0526	24.4019	23.445	23.9234	25.3589	12.9187	12.9187	17.7034
Concentration Fig.3 e
·O₂⁻ scavenging
	MY-E@S 0			MY-E@S 1			MY-E@S 2			MY-E@S 3
0.5	10.1571	11.5881	11.1344	18.3944	16.7888	16.719	15.0087	15.253	14.2757	20.8028	20.4887	21.2565
1	13.2984	12.1117	11.274	30.6806	30.7853	30.9948	20.4188	21.9895	21.7801	30.9948	31.8674	31.5881
1.5	26.4921	25.9337	27.1553	38.2548	36.7888	36.719	35.5323	36.0209	38.2548	40.3141	40.3839	40.6283
Concentration Fig.3 f
·ABTS⁺ scavenging
	MY-E@S 0			MY-E@S 1			MY-E@S 2			MY-E@S 3
0.5	8.88626	9.83412	9.36019	38.0332	36.7299	37.3223	27.2512	26.7772	27.8436	47.3934	46.801	47.6303
1	51.1848	51.0663	50.9479	53.673	55.0948	54.6208	51.5403	51.5403	51.4218	67.4171	67.1801	68.3649
2	57.5829	57.2275	57.7014	78.436	77.8436	77.3697	63.6256	64.3365	64.8104	79.7393	79.7393	79.5024
Concentration Fig.3 g
·PTIO scavenging
	MY-E@S 0			MY-E@S 1			MY-E@S 2			MY-E@S 3
0.5	19.8529	21.6912	17.2794	30.6985	31.0662	33.4559	24.4485	24.8162	24.8162	32.3529	36.2132	38.7868
1	25.3677	25.7353	25.7353	35.8456	38.4191	36.0294	36.7647	36.0294	36.2132	41.7279	43.1985	44.4853
2	27.2059	27.0221	28.4927	51.1029	51.1029	52.3897	43.3824	43.3824	43.1985	62.8676	62.5	62.8676
Concentration Fig.3 h
·DPPH scavenging
	MY-E@S 0			MY-E@S 1			MY-E@S 2			MY-E@S 3
0.5	23.8095	16.6667	24.2857	32.3809	38.3333	32.6191	32.6191	28.5714	26.6667	35.9524	32.6191	35.7143
1	52.3809	45.2381	52.8571	65.7143	65.7143	69.7619	54.0476	51.6667	52.8571	75.2381	71.9048	73.0952
2	61.9048	61.1905	60.4762	76.1905	77.3809	77.8571	67.1429	66.1905	66.1905	92.3809	91.6667	92.1429
Concentration Fig.3 i
Lipid peroxidation inhibition
	MY-E@S 0			MY-E@S 1			MY-E@S 2			MY-E@S 3
0.5	23.8161	25.8751	26.5614	25.1887	27.2478	25.1887	40.9746	38.2292	40.2883	31.0606	31.8182	32.5758
1	23.8231	24.5024	27.9341	37.5429	38.9156	34.1112	43.0336	40.2883	38.9156	36.3636	35.6061	35.6061
2	27.9341	27.2478	27.2478	38.9156	38.2292	38.9156	50.7576	51.5151	51.5151	36.3636	37.8788	37.8788
Fig.3 j
POD activity
MY-E@S 0			MY-E@S 1			MY-E@S 2			MY-E@S 3
0.102667	0.112	0.102667	0.046667	0.046667	0.056	0.242667	0.224	0.205333	0.028	0.037333	0.028											Positive ideal solution( D+ )	Negative ideal solution distance(D-)
																					MY-E@S0	6.259	4.375
																					MY-E@S1	4.685	5.147
Fig.3 k																					MY-E@S2	2.671	7.408
CAT activity																					MY-E@S3	6.956	4.964
MY-E@S 0			MY-E@S 1			MY-E@S 2			MY-E@S 3
17.9537	19.6475	17.615	7.4525	7.90417	5.75875	25.9708	22.5833	22.1317	19.7604	13.3242	16.26
Fig.3 l
SOD activity
MY-E@S 0			MY-E@S 1			MY-E@S 2			MY-E@S 3
135.661	115.711	105.736	166.583	164.589	167.581	148.628	132.668	150.623	178.554	210.474	200.499
Fig.3 n
	Positive ideal solution( D+ )	Negative ideal solution distance(D-)
MY-E@S0	6.259	4.375
MY-E@S1	4.685	5.147
MY-E@S2	2.671	7.408
MY-E@S3	6.956	4.964
Fig.3 o
	Positive ideal solution distance (D+)	Negative ideal solution distance (D-)	Relative closeness values (C)	Ranking results
MY-E@S0	6.259	4.375	0.411	4
MY-E@S1	4.685	5.147	0.523	2
MY-E@S2	2.671	7.408	0.735	1
MY-E@S3	6.956	4.964	0.416	3

## Sheet:  Fig.4
Fig.4 e
Relative frequency (percentages) Diameter (um)	98.604	99.884	97.229	100.4	100.172	104.385	102.122	103.645	96.929	98.598	100.588	99.219	96.066	98.061	98.121	98.121	104.928	100.817	99.222	98.464	99.736	97.728	100.537	96.011	100.375	92.565	95.041	96.916	97.916	99.955	97.916	96.091	98.549	99.096	97.058	97.041	105.955	97.852	102.191	99.594	99.513	99.301	96.734	101.015	94.002	100.936	98.555	96.641	96.137
Fig.4 g
Wavenumber
		399.193	401.121	403.05	404.978	406.906	408.835	410.763	412.692	414.62	416.549	418.477	420.406	422.334	424.263	426.191	428.12	430.048	431.977	433.905	435.834	437.762	439.69	441.619	443.547	445.476	447.404	449.333	451.261	453.19	455.118	457.047	458.975	460.904	462.832	464.76	466.689	468.617	470.546	472.474	474.403	476.331	478.26	480.188	482.117	484.045	485.974	487.902	489.831
Dopa		46.3107	46.1698	46.1962	46.3133	46.2668	45.638	45.1639	44.7513	44.1902	43.5036	42.6969	41.8301	40.8864	39.9019	38.8283	37.6344	36.4055	35.2358	34.2126	33.2348	32.3348	31.4619	30.5714	29.7273	29.0388	27.7507	25.9081	23.9373	22.1792	20.6546	19.3312	18.1755	17.1523	15.9876	14.7474	13.572	12.6533	12.0369	11.6629	11.2425	10.9508	10.8709	10.9902	11.1891	11.4154	11.534	11.4512	11.0091
Mannose		21.5466	21.287	21.4703	22.2268	22.0695	21.1734	20.279	19.0946	18.0015	16.6984	15.4476	14.2602	13.2982	12.5667	12.0415	11.76	11.7403	12.0479	12.6393	13.3504	14.2149	15.1056	15.9661	16.5867	16.9278	16.9296	16.765	16.466	16.1089	15.7401	15.3845	15.0489	14.7043	14.2427	13.7206	13.1555	12.6002	12.0361	11.4963	11.0821	10.8651	10.8335	10.9761	11.2377	11.5817	11.965	12.2897	12.5034
SF		-0.24489	-0.21998	-0.30082	-1.211	-2.60376	-3.0989	-3.93171	-4.80393	-5.55274	-6.16409	-6.51474	-6.80422	-7.03319	-7.18227	-7.45284	-7.64316	-7.68708	-7.77959	-8.102	-8.41591	-8.66438	-8.87265	-9.06223	-9.25275	-9.3917	-9.61242	-9.81586	-10.0073	-10.4427	-10.9044	-11.4042	-11.9702	-12.3508	-12.6171	-12.8005	-12.9572	-13.0949	-13.2218	-13.2758	-13.4378	-13.6312	-13.8514	-14.1072	-14.3477	-14.5431	-14.7349	-14.7903	-14.8521
SS		93.5908	93.7929	94.1299	96.0298	97.509	97.3681	96.9115	96.8208	96.8645	96.7294	96.4374	96.1029	95.8506	95.8033	95.6833	95.3055	94.8084	94.1596	93.5886	93.1539	92.8504	92.6431	92.4483	92.1846	91.8901	91.5494	91.1466	90.7419	90.4249	90.1709	89.9784	89.8576	89.8441	89.8323	89.8122	89.7295	89.5993	89.4168	89.1971	89.0614	88.9854	88.9359	88.8849	88.7702	88.6042	88.383	88.0859	87.7072
Fig.4 h
Time (h)	Cumulative release rate (%)
0	0	0	0
1	70.6191	72.0397	73.9696
3	96.3766	97.7111	99.6746
5	98.3766	99.0333	99.6746
7	99.3507	99.0555	99.8915
9	99.6753	99.8926	100
11	100	100	100
Fig.4 j
	MY-EcN			MY-E@SS
Time (h)	OD600 (nm)
0	0.323	0.247	0.304	0.57	0.665	0.494
1	0.209	0.304	0.285	0.532	0.627	0.608
2	0.323	0.304	0.247	0.665	0.589	0.532
3	0.418	0.437	0.494	0.741	0.627	0.836
4	0.76	0.722	0.665	0.969	1.102	1.064
5	0.931	1.026	1.026	1.216	1.368	1.501
6	0.969	1.064	1.102	1.387	1.387	1.425
7	0.95	1.235	1.197	1.558	1.463	1.615
8	1.064	1.064	1.235	1.615	1.634	1.691
9	1.026	1.178	1.121	1.805	1.71	1.672
10	0.95	1.045	1.026	1.767	1.653	1.843
11	1.064	1.083	1.102	1.824	1.748	1.653
12	1.102	1.273	1.083	1.805	1.672	1.748
13	1.064	1.159	1.235	1.71	1.691	1.634
14	1.045	1.197	1.083	1.786	1.691	1.824
15	1.064	1.159	1.273	1.786	1.729	1.653
16	1.159	1.14	1.292	1.767	1.843	1.653
Fig.4 k
	MY-EcN 2h			MY-EcN 4h			MY-E@SS 4h
Time (h)	OD600 (nm)
0	0.19	0.209	0.19	0.209	0.266	0.18	0.684	0.703	0.703
1	0.304	0.285	0.247	0.209	0.228	0.19	0.722	0.646	0.684
2	0.228	0.209	0.247	0.19	0.171	0.19	0.627	0.703	0.76
3	0.285	0.323	0.266	0.19	0.209	0.209	0.741	0.779	0.798
4	0.247	0.266	0.342	0.228	0.247	0.228	0.912	0.931	0.836
5	0.418	0.532	0.589	0.19	0.228	0.209	0.931	1.178	1.254
6	0.608	0.798	0.912	0.152	0.171	0.228	1.235	1.368	1.653
7	1.007	1.083	1.045	0.323	0.38	0.494	1.52	1.729	1.672
8	1.159	1.178	1.083	0.665	0.779	0.798	1.71	1.672	1.767
9	1.14	1.064	1.14	0.798	0.893	0.931	1.653	1.691	1.653
10	1.178	1.14	1.064	1.026	1.045	1.064	1.748	1.786	1.691
11	1.045	1.102	1.197	1.102	1.083	1.045	1.615	1.748	1.615
12	1.121	1.045	1.083	1.007	0.95	0.988	1.881	1.577	1.596
13	1.178	1.197	1.14	1.007	1.045	1.083	1.634	1.786	1.596
14	1.083	1.083	1.178	1.083	1.064	1.062	1.634	1.653	1.729
15	1.178	1.064	1.102	1.007	0.988	1.007	1.577	1.729	1.691
16	1.121	1.197	1.121	1.026	1.064	1.102	1.729	1.748	1.558
Fig.4 l
	MY-EcN			MY-E@SS
Time (h)	OD600 (nm)
0	0.247	0.209	0.266	0.646	0.684	0.703
1	0.171	0.247	0.177	0.684	0.684	0.703
2	0.19	0.228	0.177	0.646	0.703	0.76
3	0.228	0.247	0.209	0.741	0.798	0.684
4	0.209	0.323	0.228	0.912	0.912	0.836
5	0.095	0.285	0.266	1.254	0.931	1.178
6	0.285	0.209	0.247	1.235	1.387	1.311
7	0.209	0.285	0.247	1.634	1.52	1.729
8	0.171	0.209	0.133	1.615	1.843	1.71
9	0.095	0.285	0.247	1.653	1.881	1.596
10	0.266	0.228	0.19	1.748	1.786	1.9
11	0.171	0.19	0.228	1.615	1.767	1.748
12	0.209	0.266	0.177	1.615	1.767	1.881
13	0.133	0.19	0.171	1.615	1.653	1.786
14	0.228	0.209	0.209	1.634	1.729	1.767
15	0.171	0.209	0.38	1.881	1.729	1.634
16	0.171	0.19	0.152	1.919	1.748	1.558
17
Fig.4 m
Concentration (ug/mL)	10			50			150			300
Cell viability(%)	97.283	94.308	100.751	113.236	87.5482	86.1995	82.2579	84.805	109.735	105.992	96.0355	95.3857
Fig.4 n
	IL-6
							Low						High
	Con			LPS			MY			SS			MY			SS
relative expression	1.3138	0.8489	0.8373	282.82	271.3	324.875	0.7651	0.9036	0.8668	1.9102	1.5842	1.1841	0.5448	0.5448	0.5226	0.8974	0.8728	0.6434
Fig.4 o
	TNF-α
							Low						High
	Con			LPS			MY			SS			MY			SS
relative expression	1.2567	0.959	0.7844	2.6383	2.9682	2.9888	0.5139	0.3788	0.4032	0.5822	0.4536	0.6069	0.2851	0.23	0.3298	0.3077	0.3788	0.3609
Fig.4 p
	IL-1β
							Low						High
	Con			LPS			MY			SS			MY			SS
relative expression	1.1718	0.8698	0.9584	310.56	326	291.778	16.209	16.0971	21.2402	30.2471	28.8146	27.0719	17.7374	16.8974	21.0935	13.2574	14.5075	13.8204
Fig.4 q
	iNOS
							Low						High
	Con			LPS			MY			SS			MY			SS
relative expression	0.9167	1.1603	0.923	67.8594	68.8066	68.3314	7.1824	8.7209	9.0284	29.5375	20.0353	20.4563	6.795	5.9154	6.986	7.3844	7.0836	6.6552
Fig.4 r
	IL-4
							Low						High
	Con			LPS			MY			SS			MY			SS
relative expression	1.0748	0.9959	0.9292	0.1953	0.2275	0.2094	0.5264	0.4216	0.4396	0.2982	0.2405	0.2687	3.9562	4.451	4.837	2.7589	2.6835	2.5387
Fig.4 s
	IL-10
							Low						High
	Con			LPS			MY			SS			MY			SS
relative expression	1.1468	1.048	0.8053	4.04901	3.91109	4.58706	188.389	236.807	243.465	27.4279	27.4279	28.7915	384.695	358.933	363.943	136.956	106.711	111.243
[truncated: 1,820 more columns]

## Sheet: Fig.5
Fig.5 b
Body weight (%)
	Time (day)	PBS					DSS					P-EcN					MY-EcN					SS					MY-E@SS
	-7	100	100	100	100	100	100	100	100	100	100	100	100	100	100	100	100	100	100	100	100	100	100	100	100	100	100	100	100	100	100
	-6	99.5735	99.2558	99.3216	99.1774	99.8404	102.033	101.962	97.7889	96.4927	96.4052	98.3333	101.152	98.6111	96.1449	97.3862	98.7174	99.7891	100.042	95	97.9408	97.5117	100.61	103.128	109.512	94.4012	100.04	101.41	101.716	103.568	100.215
	-5	100.842	100.686	99.8404	100.501	99.9582	100.542	99.5098	99.9184	99.3016	98.8866	97.1795	99.8228	99.9552	97.9751	98.3558	97.4206	99.2966	100.844	100.594	99.6139	98.9502	98.0016	96.3156	102.921	104.915	98.6726	99.2691	100.442	98.6283	99.9196
	-4	100.515	99.1774	100.479	99.1525	99.4262	100.286	99.7946	100.292	98.8041	96.5698	99.2308	99.747	101.434	98.2715	95.0545	100.844	98.5937	99.6139	96.648	100.043	101.046	99.3512	97.8208	100.785	102.368	99.7828	101.251	100.602	98.7931	100.586
	-3	99.2707	100.548	98.8827	102.26	99.7131	98.4477	97.9047	97.7472	96.0825	93.9871	98.0186	98.6708	99.5968	95.9502	95.0896	95.5078	96.3492	99.669	86.8901	95.7529	97.2395	95.8072	94.3532	96.8614	94.3253	97.9083	97.3345	96.8966	92.4005	98.5768
	-2	103.009	101.915	99.7131	100.123	101.544	92.9495	95.0516	92.4536	97.9869	97.1702	93.2401	95.0545	92.8683	98.1872	96.0684	90.7263	89.9219	91.1508	96.2764	96.1832	90.4355	93.4169	91.9103	89.2764	88.3378	92.2768	90.7074	94.1101	94.6932	94.1379
	-1	100.3	102.938	98.0351	102.084	101.13	83.229	84.2887	82.0016	86.5285	88.4348	83.411	83.7617	82.463	89.7436	91.759	80.0781	81.3492	84.7331	77.5419	79.3651	83.6314	83.1113	82.9395	83.6314	84.9172	82.7114	83.3403	84.1788	79.7845	80.8605
	0	100.644	103.956	98.6622	103.279	103.129	80.8135	81.7272	80.5773	86.2561	86.2745	81.0412	78.933	80.2416	83.4317	82.9915	81.3281	79.5165	79.3651	78.9944	81.3492	79.1928	80.9371	80.566	83.6314	85.283	80.8605	80.2494	79.5787	82.5456	75.9734
	1	105.971	106.581	101.695	102.179	102.582	79.8611	78.5949	76.8461	83.7385	85.1246	77.2222	77.6252	78.405	77.2586	74.3959	81.3889	80.1527	75.5041	81.7877	80.625	80.5643	80.0561	81.2264	80.3266	80.5643	80.1769	83.8697	79.5787	76.1062	75.7639
	2	103.003	102.235	103.003	103.073	106.786	75.9395	74.9384	72.5907	77.6804	76.4682	75.4283	72.7981	74.5784	73.5933	73.9695	75.2778	76.8722	74.1038	73.8762	72.973	80.21	79.5846	77.2927	81.9035	83.3915	80.9811	80.8684	82.3707	82.1582	79.646
	3	100.215	98.6291	103.287	105.09	104.722	77.2783	75.2451	74.9184	76.0887	77.4718	75.7788	78.204	74.9415	77.5058	79.2735	69.6032	79.2924	83.0078	75.8378	77.3092	79.1602	77.0376	71.2455	74.8038	76.1394	84.1174	81.5823	80.3955	80.3955	86.1526
	4	104.504	105.09	108.026	103.046	102.784	77.4811	79.8529	74.062	72.4673	73.5004	84.7319	79.1277	80.7872	73.946	82.4359	80.5214	82.1094	79.6442	83.0952	81.1894	85.9642	80.5251	72.3668	74.1936	82.783	88.3085	83.3403	85.1247	91.5735	78.3173
	5	101.287	105.64	103.046	104.614	104.264	78.6369	78.5452	73.2056	72.1405	67.461	81.3863	78.0769	82.5409	81.1966	79.4688	88.9013	86.5234	81.627	80.8854	85.407	85.7367	85.6227	85.571	77.0331	81.9811	92.3572	93.7811	86.2285	81.5133	92.6483
	6	98.6272	104.264	96.4488	103.402	108.181	79.5138	82.9179	72.9663	78.4258	75.7761	79.1026	79.9747	83.3761	82.4009	84.2557	93.6313	92.8906	82.6587	82.7886	88.3172	87.8135	85.7028	89.1892	77.882	82.0755	93.4459	91.3113	95.1492	85.0147	93.2502
	7	102.531	105.068	103.338	107.869	107.588	79.7308	82.264	73.4069	73.4069	77.6089	83.9549	82.4766	80.0078	79.2159	77.906	95.1583	91.2109	89.5238	82.7886	89.0342	88.3621	90.1882	91.8919	85.7909	82.6415	95.2534	96.7662	97.2792	90.3697	91.6595
	8	100.601	106.647	107.588	105.7	114.476	80.4437	81.8108	73.9788	78.9947	78.5572	84.2657	86.176	78.0592	80.2277	75.2991	93.2961	92.2266	95.6349	84.3194	90.1729	90.3213	90.2683	97.5589	90.4379	84.5755	96.0982	98.5075	96.1307	99.121	92.6483
Fig.5 c
Disease activity index (DAI)
PBS					DSS					P-EcN					MY-EcN					SS					MY-E@SS
0	0	0	0	0	10	10	9	10	10	10	10	8	9	10	6	4	4	5	5	5	4	5	5	5	2	3	3	2	3
Fig.5 e
Colon length
PBS					DSS					P-EcN					MY-EcN					SS					MY-E@SS
7.5	7.5	7.3	7	6.8	4.5	4.6	4.6	4.8	4.5	5.2	4.8	5.3	4.8	5.5	6.3	6.4	6.4	6.8	6.7	6.5	6.6	6.5	6.9	6.3	7.1	7	7.3	6.9	6.8
Fig.5 f
Colonic damage score
PBS					DSS					P-EcN					MY-EcN					SS					MY-E@SS
0	0	0	0	0	10	9	9	11	11	10	11	7	10	8	3	3	4	5	5	3	4	3	4	4	2	3	3	2	2
Fig.5 h
Spleen index
PBS					DSS					P-EcN					MY-EcN					SS					MY-E@SS
2.15054	2.27877	2.77447	3.37695	2.92887	8.61632	8.32466	7.24234	9.62627	10.9622	7.17703	6.2201	5.66572	7.42706	6.56814	3.77042	4.0632	4.86145	4.09207	4.93827	2.86533	4.11335	3.74181	4.0754	5.80046	3.04878	3.53669	3.64078	4.58861	4.17633
Fig.5 l
IL-6
PBS					DSS					P-EcN					MY-EcN					SS					MY-E@SS
2.62421	2.94043	3.84687	2.67691	1.88685	37.1953	37.0308	35.1823	42.5606	42.6407	35.2233	39.0618	41.9789	43.9657	40.0515	19.9793	18.7432	21.8097	16.6513	21.3248	19.1729	19.0494	21.4864	22.9386	21.4266	9.28993	8.06922	11.0977	11.3106	10.6188
Fig.5 m
TNF-α
PBS					DSS					P-EcN					MY-EcN					SS					MY-E@SS
34.92	36.33	32.95	35.83	35.62	264.073	271.322	259.553	258.449	235.92	235.56	234.478	231.78	236.371	262.962	155.566	150.53	151.436	156.726	150.447	171.458	134.224	129.635	127.23	117.365	48.1318	51.2254	83.0944	69.0579	73.888
Fig.5 n
IL-1β
PBS					DSS					P-EcN					MY-EcN					SS					MY-E@SS
69.9133	69.7691	56.7522	69.625	72.0781	439.512	421.043	548.9	563.527	424.384	424.286	440.109	404.541	381.895	423.499	231.546	206.471	220.96	229.854	230.866	167.277	231.036	221.972	231.887	237.518	91.966	122.829	141.122	146.793	146.478
Fig.5 o
IL-10
PBS					DSS					P-EcN					MY-EcN					SS					MY-E@SS
197.125	197.337	108.933	197.16	196.631	232.228	236.04	195.698	207.594	236.119	234.739	241.649	238.139	197.054	197.337	371.264	371.983	328.553	423.922	376.94	378.237	328.745	432.881	340.034	381.307	496.859	429.474	530.329	499.701	500.609

## Sheet: Fig.6
Fig.6 e
Dose-Normalized 1 hour
sf-GFP STO					sfGFP-E@SS STO					sf-GFP SI					sfGFP-E@SS SI					sf-GFP CECUM					sfGFP-E@SS CECUM					sf-GFP COLON					sfGFP-E@SS COLON
0.892555	0.887608	0.883009	0.884689	0.895747	0.843349	0.887565	0.878679	0.848543	0.857094	0.595921	0.595921	0.576355	0.595921	0.595921	0.585204	0.540988	0.560554	0.540988	0.613567	0.659851	0.726715	0.772712	0.792075	0.772712	0.743635	0.763201	0.830097	0.734837	0.804087	0.247471	0.247471	0	0	0	0.618652	0.652099	0.685547	0	0
Fig.6 f
Dose-Normalized 4 hour
sf-GFP STO					sfGFP-E@SS STO					sf-GFP SI					sfGFP-E@SS SI					sf-GFP CECUM					sfGFP-E@SS CECUM					sf-GFP COLON					sfGFP-E@SS COLON
0.544607	0.511159	0.578054	0.588822	0.564172	0.565629	0.606515	0.628325	0.606515	0.590279	0.827368	0.82926	0.821199	0.820314	0.804611	0.842217	0.83876	0.835627	0.833828	0.837925	0.750038	0.734186	0.801082	0.804321	0.778402	0.893587	0.837137	0.836443	0.862539	0.884553	0.649475	0.652589	0.642569	0.596461	0.612698	0.793968	0.80242	0.802995	0.775155	0.79691
Fig.6 g
Dose-Normalized 24 hour
sf-GFP SI					sfGFP-E@SS SI					sf-GFP CECUM					sfGFP-E@SS CECUM					sf-GFP COLON					sfGFP-E@SS COLON
0.495035	0.495035	0	0	0	0.650409	0.686102	0.693226	0.702651	0.709191	0.574265	0.560383	0.560383	0.585033	0.574265	0.654218	0.692935	0.684798	0.627676	0.67253	0.604238	0.611677	0.604238	0.551225	0.59544	0.718889	0.692346	0.667696	0.692346	0.685441
Fig.6 h
Dose-Normalized 48 hour
sf-GFP SI					sfGFP-E@SS SI					sf-GFP CECUM					sfGFP-E@SS CECUM					sf-GFP COLON					sfGFP-E@SS COLON
0	0	0	0	0	0.540949	0.560515	0.507501	0.574397		0	0	0	0	0	0.651611	0.598597	0.632045	0.628931	0.598597	0.520996	0.520996	0	0	0	0.669358	0.629467	0.638836	0.63591	0.579783
Fig.6 i
Dose-Normalized 72 hour
sf-GFP SI					sfGFP-E@SS SI					sf-GFP CECUM					sfGFP-E@SS CECUM					sf-GFP COLON					sfGFP-E@SS COLON
0	0	0	0	0	0.412627	0.391306	0.338293	0.362942	0.352175	0	0	0	0	0	0.522641	0.558995	0.564331	0.552658	0.512109	0	0	0	0	0	0.647038	0.624977	0.618563	0.627361	0.630419
Fig.6 l
Body weight
	PBS					MY-E@SS
0	100	100	100	100	100	100	100	100	100	100
2	99.6898	100.328	99.4389	99.4754	100.916	102.601	99.693	102.933	97.7218	97.874
4	99.5347	102.705	99.3186	99.2736	100.916	99.7973	101.42	102.378	98.3213	101.163
6	101.9	99.7541	103.166	102.462	100.611	102.601	99.1174	99.7622	100.04	97.9142
8	105.506	103.279	101.002	105.65	103.794	103.94	101.535	103.052	105.196	99.278
10	104.149	103.197	103.527	103.995	105.626	105.317	102.14	101.126	107.794	100.207
12	104.575	102.049	103.046	103.995	106.062	103.415	103.25	101.133	104.756	103.957
14	105.971	103.402	102.966	106.255	107.152	106.427	103.338	103.686	109.752	101.685
16	105.7	101.721	103.287	98.7086	103.532	104.476	107.329	102.18	102.598	102.928
Fig.6 m
percent survival
	PBS					MY-E@SS
0	100	100	100	100	100	100	100	100	100	100
4	100	100	100	100	100	100	100	100	100	100
8	100	100	100	100	100	100	100	100	100	100
12	100	100	100	100	100	100	100	100	100	100
16	100	100	100	100	100	100	100	100	100	100
Fig.6 n
Hemolysis rate
MY-E@SS Concentration
Saline					25					50					250					400					500					1000					water
0	0	0	0	0	0.238663	0.835322	0.43755	0.039777	0.039777	0.039777	0.835322	0.039777	1.03421	0.039777	0.039777	0.57677	0.835322	0.43755	0.43755	0.835322	0.636436	0.636436	1.03421	1.03421	0.835322	1.03421	1.63087	1.82975	1.82975	2.22753	2.42641	2.02864	2.82418	3.42084	104.654	100.08	101.074	98.4885	95.7041
Fig.6 o
TNF-α
PBS					MY-E@SS
34.9191	36.3267	32.9539	35.8337	34.8	36.1153	34.2868	36.3267	36.3267	37.455
Fig.6 j
Fig.6 q

## Sheet: Fig.7
Fig.7 c
VCO2
		PBS			DSS			P-EcN			MY-EcN			SS			MY-E@SS
Dark	19:00	2.58888	2.43829	2.91218	0.686674	1.88175	1.53103	1.02726	1.29791	1.94847	2.54389	2.17804	2.51511	2.6888	3.55024	3.75183	3.07707	2.8119	3.60595
		2.60005	3.14063	2.79293	0.777686	1.79678	1.82066	1.18733	1.15732	2.0983	2.89512	3.08282	2.57491	3.01025	3.61402	3.76575	3.36978	3.35295	3.44993
		2.62202	3.23319	2.52495	0.897405	2.08324	1.70529	1.37043	1.51709	1.8461	3.18075	3.14555	2.60326	3.30928	4.92617	3.3772	3.83791	3.43962	3.16187
		2.75955	3.26073	2.66542	0.953828	1.8275	1.65853	1.79472	0.964579	2.20112	3.10476	3.1733	2.63937	2.97076	2.8119	2.58427	3.08228	3.55024	3.5205
		2.82154	3.06441	2.67458	1.05382	1.71972	1.7716	1.85647	0.914235	1.662	3.57102	3.04335	2.56333	3.20219	3.43962	2.78399	3.3657	3.61402	4.30804
		2.85986	2.90631	2.44656	1.18932	1.72545	1.67802	1.89228	1.90193	1.28407	2.77264	1.99476	2.5319	2.98132	3.35295	2.41683	3.26203	3.82924	3.31769
	1:00	2.97083	2.93119	3.21686	1.20466	1.87958	0.85026	2.26795	1.82431	0.872243	2.68302	1.92736	1.98153	2.84381	3.82924	3.19603	2.91213	4.92617	3.29943
		3.18055	2.87567	3.77496	1.39384	1.10742	1.12656	2.76435	1.52449	1.04143	2.65412	2.23699	2.65761	2.74814	3.19413	3.20757	3.40115	3.19413	2.98406
		2.74211	2.69787	3.41782	0.761148	1.04834	1.74089	1.94081	0.835145	1.14431	2.24403	2.49751	2.84098	3.82826	2.34939	3.03005	3.18389	2.21203	2.80868
		3.21254	2.55872	3.29447	0.825769	1.53857	1.66737	1.43449	1.47965	1.29791	1.8695	2.74069	2.8619	2.74412	3.37865	3.73302	2.77394	3.30717	2.78147
		3.31635	2.46238	2.97028	0.521958	1.17166	0.927522	1.11666	1.69712	1.15732	2.00387	2.73225	2.50678	2.34483	2.95543	2.87499	3.45303	3.42317	3.56303
		3.03247	2.33891	2.68029	0.587262	1.25216	0.922475	1.0298	1.51088	1.51709	2.28343	2.42132	2.85711	3.41953	2.76323	2.22582	3.8066	1.82076	2.20103
Light	7:00	2.81244	2.09965	2.00398	0.845153	1.64455	1.61025	0.915792	1.87524	2.04336	2.71656	1.47224	2.46492	3.40097	2.08449	2.03574	2.20306	1.89838	2.33103
		1.89421	2.13799	3.12406	0.414937	1.65065	1.06967	0.848571	2.00761	1.482	2.08389	1.83005	3.08836	3.11807	1.48722	2.10834	1.83479	3.15014	1.56736
		2.68438	2.95419	2.94898	0.890204	1.48034	1.27054	1.10851	2.17866	1.12474	2.98715	2.16011	3.13355	2.24103	1.59197	2.91328	1.95499	1.6163	1.64333
		2.85313	1.88325	2.11814	0.958035	1.13277	0.961189	1.67312	1.05559	1.24935	2.3991	2.72257	2.49218	1.78291	1.95751	2.90243	2.14323	1.74286	1.90075
		1.8024	2.06121	2.17905	1.1167	1.14482	0.985209	1.78248	1.1941	1.34784	1.93738	1.68165	1.89436	1.49447	1.71656	1.81516	2.80031	1.80366	2.12856
		1.49221	1.68741	3.24958	1.2969	1.18821	1.13952	1.82745	1.93967	1.79454	1.72276	2.20306	2.98715	1.8799	1.9015	1.69665	3.01293	1.87337	2.25158
	13:00	2.30487	2.30487	2.54654	1.45803	1.50337	0.98471	2.09478	1.60307	1.4747	1.93738	2.08389	2.3991	2.5815	2.24649	2.14195	3.39815	3.14713	3.13292
		2.23022	3.24958	2.16479	0.609078	1.60264	0.544482	2.64288	1.21818	1.05559	1.72276	1.75888	2.28613	2.15266	2.53449	2.86811	3.26364	3.36017	3.42523
		3.43003	2.77336	2.37585	0.53536	1.4382	0.548672	2.51865	1.14988	1.1941	1.89618	2.26651	1.51243	2.30949	2.84233	3.21546	2.68525	3.31249	3.40445
		2.40894	2.60222	2.13799	1.1256	1.13806	0.567578	1.93193	1.16213	1.93967	1.81961	1.86369	1.60819	2.89729	2.12866	1.96297	2.48075	2.61087	2.43606
		2.02309	2.54654	1.85678	1.22815	1.4382	2.10871	1.85035	1.33689	1.11146	2.07056	2.36069	1.62385	3.16125	2.43457	2.74814	2.37365	2.40398	2.36069
		2.1287	2.42052	1.8258	1.1818	1.13806	1.09185	1.7232	0.994656	2.51865	1.85517	1.80164	2.13066	2.18259	2.80028	2.10255	2.22267	2.14538	2.03143
	19:00	2.11814	2.17905	1.74903	1.31804	1.22815	1.1256	1.04346	1.16612	2.10871	1.81141	2.68096	2.46237	2.11212	2.43403	2.06184	1.86369	2.01277	2.03035
Fig.7 d
VO2
		PBS			DSS			P-EcN			MY-EcN			SS			MY-E@SS
Dark	19:00	2.94944	4.26025	4.26816	0.956856	1.33272	1.75572	1.58822	1.42597	1.90701	1.65422	3.69327	2.63181	3.6845	3.17389	3.69149	2.65696	3.62803	3.10618
		3.89544	3.68219	4.24582	0.986884	1.74406	1.23924	1.28113	1.32958	1.68033	1.8258	3.41201	2.11182	4.36873	3.30384	2.60643	3.61342	4.14424	3.10648
		4.51443	3.52009	3.88598	1.20933	1.75769	1.31606	1.3717	2.19538	1.95592	1.83874	2.49977	1.75622	3.82125	2.1633	2.92462	3.46689	4.32017	3.22999
		4.58586	3.45472	2.79035	1.49774	1.42993	1.36992	1.41831	2.21593	1.32958	1.84719	2.41974	2.38872	3.42852	2.17277	2.87764	3.84427	4.7281	3.13565
		3.79856	3.385	2.11451	1.60133	1.50686	1.44877	1.21143	2.33635	1.75769	2.20749	2.30502	3.41564	2.29034	2.479	2.5521	3.84427	4.60481	3.00336
		4.26025	3.37742	2.35514	1.83836	1.88439	1.49141	2.38076	2.33825	2.12916	3.663	1.7205	3.96575	2.34517	2.58585	1.9515	3.13565	4.28809	1.84671
	1:00	3.385	3.31424	4.28809	1.89594	2.61808	2.5402	2.60536	2.59809	2.50894	3.73384	2.06418	2.06418	2.25509	3.39893	2.8941	4.67835	3.90121	2.63365
		3.31424	3.20502	2.65574	2.30608	2.28629	2.38571	1.28113	1.88439	1.42597	2.31475	1.7205	2.839	2.55081	3.4897	2.3084	4.45219	2.64193	3.0828
		3.20502	3.09974	2.2893	2.757	1.89066	2.00359	1.3717	2.12916	1.32958	2.88789	2.20749	2.09816	2.21862	2.89898	2.49778	3.92217	2.46627	2.81059
		2.59742	2.98005	2.9772	1.99283	2.31617	1.98356	1.41831	1.91221	1.75769	1.90701	1.8258	2.20069	1.81921	2.47833	1.66966	3.90641	3.32876	2.79037
		1.84522	2.51993	2.6945	1.91764	2.17168	1.88811	1.21143	1.44676	1.42993	1.68033	1.83874	2.74899	1.93934	2.30074	1.62299	3.06104	3.06912	2.87108
		1.73308	2.44857	2.74225	1.90188	2.18879	1.7074	2.28688	1.22028	1.50686	1.95592	1.65422	4.13442	2.3084	1.81921	1.87909	3.02777	3.80663	1.7528
Light	7:00	3.04539	2.28979	2.81696	1.14606	2.25398	1.65299	1.57114	1.04337	1.88439	2.49459	1.84719	2.85554	2.31656	1.71551	1.62091	2.12423	4.0919	3.36081
		3.00487	2.25638	2.43081	0.996928	1.91257	1.16352	2.9035	1.96678	2.15117	3.05144	3.51451	1.85136	2.2481	1.93934	2.77077	1.91692	3.90011	2.40501
		1.94171	2.34673	2.80627	1.45981	1.94276	0.678731	2.38174	2.49094	2.40004	2.54405	2.06984	2.1627	2.15117	2.15825	2.00865	1.72779	1.97781	2.48236
		2.69527	2.05001	2.85568	1.47798	1.57648	0.88732	1.30042	2.03887	2.05543	2.14796	2.2278	2.5051	2.40004	2.19493	2.19267	2.22062	2.67366	2.19016
		3.27684	2.5515	2.99024	1.69886	1.08959	0.840937	1.27628	1.42693	3.04198	2.03095	3.02518	1.9244	2.05543	2.47963	1.91455	2.21749	2.84269	2.46775
		3.01362	2.02702	3.29906	1.87366	1.18859	0.851067	1.27501	1.52063	2.965	2.4968	2.01421	1.87429	3.04198	2.55258	2.11073	3.22722	2.85121	1.67803
	13:00	3.00487	2.84269	4.00664	2.17533	1.1846	1.82025	1.30042	1.05005	2.16809	3.46274	1.80863	1.65643	3.28392	2.7576	1.95104	2.65832	3.27684	1.55253
		2.83589	3.8411	4.21509	2.24766	1.27501	0.865318	1.27628	1.04415	1.99663	3.73086	1.86404	1.82975	2.65548	3.38035	3.5327	1.98821	3.0274	1.4987
		2.65832	3.46328	3.28147	1.55068	0.747823	0.807828	1.15261	1.78081	1.46963	2.49202	2.3931	3.345	2.24033	2.77302	2.8131	1.97301	1.51562	2.22492
		3.90212	3.31504	3.14217	1.44183	0.657909	1.46963	1.26246	1.11652	1.50541	2.02914	2.35814	2.27562	2.17349	3.18076	2.54995	1.97083	1.97301	2.24344
		2.80114	2.61544	2.37626	1.43227	0.666862	1.66005	0.870814	1.03588	1.04482	2.07854	2.41674	2.0369	1.89	2.80681	2.3192	1.93145	2.95065	2.36896
		2.95065	2.49905	2.30796	1.38355	0.603571	1.04482	0.985739	1.65688	1.08526	2.0234	3.41762	2.08844	1.88498	2.61029	2.21267	1.79275	2.03168	2.40023
	19:00	3.0274	2.24705	2.22492	0.894126	0.679401	1.08526	0.927859	1.63236	1.54403	2.87568	3.6737	2.61834	1.83804	1.91324	2.08109	1.7546	2.83589	2.30796
Fig.7 e
Fuel oxidation
		PBS			DSS			P-EcN			MY-EcN			SS			MY-E@SS
Dark	19:00	14.312	16.1262	19.7212	5.62896	6.52076	2.17491	10.8538	11.9668	6.33578	13.1015	13.658	13.1523	15.244	13.2876	12.3676	18.1931	16.7052	13.6672
		15.8984	17.5907	22.7426	5.12045	4.8758	5.95846	10.8282	13.9627	12.2144	17.318	16.7579	14.0236	16.4371	12.8006	15.2475	16.7107	18.8883	17.2109
		17.5056	19.1252	17.7279	4.23793	7.42455	2.19385	11.2209	11.2719	14.2963	16.3133	17.4396	13.9135	14.6708	16.7871	16.2692	17.6261	18.2482	16.4355
		15.8154	18.7613	20.4248	4.61423	3.87616	2.56837	7.34267	10.8273	12.7206	15.7478	15.603	13.3485	16.7874	18.7852	14.1641	18.645	15.9008	11.4441
		16.9214	15.8409	14.5758	4.05932	6.24928	2.56837	6.00309	5.50398	12.4184	14.286	15.428	10.2315	13.677	14.2393	13.3426	15.0545	17.1505	7.18066
		8.61004	15.1675	17.7772	2.75939	1.54071	1.54071	6.14622	5.42904	7.29667	8.20739	10.935	9.20049	15.0961	11.8677	13.689	10.3341	9.94021	14.781
	1:00	14.8473	9.77442	8.33049	2.06102	3.10753	2.24116	7.48152	10.1391	11.5081	10.8383	7.50846	10.4963	8.18905	8.18905	13.588	11.1093	9.80085	9.96236
		14.7013	16.5204	16.938	4.41177	3.50229	4.62446	5.07886	5.66587	4.44967	8.46847	8.53223	9.16586	10.3077	13.428	9.8353	10.9831	10.3418	9.28494
		10.5122	11.8998	15.1116	3.83474	5.93313	4.47426	6.18993	7.66928	9.84334	14.1889	11.4794	17.0276	14.609	8.7385	9.00122	11.1953	9.14753	14.4513
		11.2174	9.74917	9.7279	3.55182	3.41064	2.147	6.75498	7.91954	8.81306	8.09848	10.3701	14.7947	12.1421	8.28894	9.13989	10.6609	11.8137	9.02982
		9.74917	10.2442	13.6283	4.11943	4.17662	5.88076	8.90433	8.14819	4.87579	14.0845	18.1208	15.1919	10.0516	9.36814	15.2892	14.3855	15.348	8.93968
		16.5533	16.2187	17.9712	4.51363	4.91453	4.9229	10.0289	10.7066	9.65893	10.6324	14.1704	9.88513	14.9317	15.172	15.4487	13.7942	13.6715	7.69302
Light	7:00	15.37	12.1772	15.4487	3.86096	5.78013	4.73808	9.92005	6.25023	7.4417	15.918	16.7015	12.8238	13.3075	15.0808	15.1199	10.3976	16.8795	12.4472
		8.17574	9.06711	14.6764	6.82301	5.21814	4.88882	11.5473	12.4893	9.78877	11.3982	8.67744	14.4859	7.14518	7.73975	12.8633	15.8809	10.1135	9.96491
		10.3314	9.00463	11.3331	5.2585	6.00504	7.39524	6.04717	6.55834	10.9902	9.55448	12.7321	7.8313	7.17131	7.6916	8.56925	8.81733	8.18484	10.4739
		14.6818	8.39671	9.61358	5.25246	4.91127	5.73733	7.19078	9.47822	9.19167	8.3847	7.79122	8.33753	8.48768	6.86012	8.68621	10.2265	14.4089	16.4179
		8.59355	10.3158	5.99234	5.62549	9.05372	7.64219	7.88406	5.73844	10.5894	8.54278	15.9811	8.56945	10.4225	6.92451	8.61793	15.3705	9.85944	11.3369
		8.96985	9.88221	10.6109	8.9112	5.00943	7.17195	6.41887	10.4566	9.07135	11.3134	7.37715	8.17159	7.81446	11.7906	9.05951	8.12502	7.93481	11.2241
	13:00	16.5698	11.0635	6.55295	4.56448	5.80162	5.43464	7.45164	5.62373	9.67669	6.49228	7.43648	11.6972	12.6584	7.71047	14.6828	8.95993	10.6658	11.9752
		9.34305	8.97102	9.43138	4.02947	8.20614	8.42383	6.22816	8.92725	5.43968	10.2794	9.42345	8.03419	9.07237	7.02703	10.8447	13.7355	17.2648	9.99288
		10.9535	14.51	10.4454	5.68127	5.27504	4.16286	12.1113	6.25333	6.73755	11.0706	9.66465	9.20696	9.24667	12.618	7.47714	17.0951	9.06981	11.8571
		9.30433	9.0227	11.2834	6.42467	5.82453	7.47714	5.82984	9.00376	5.75601	9.58671	10.0829	8.77011	8.12668	8.50058	7.06604	11.6852	9.01356	11.1661
		13.363	9.90951	9.04143	6.64971	5.98167	4.25746	9.39147	6.51605	4.79104	9.76652	9.38009	8.8428	11.6996	8.48533	9.20079	12.9219	18.1222	15.0173
		9.20553	11.3893	9.10268	7.62333	8.19104	9.20079	5.86754	8.38043	5.44267	12.1024	9.57897	13.1116	8.79629	6.43086	8.74906	9.75297	9.85648	17.0669
	19:00	12.6315	14.1525	9.86867	4.54079	6.05156	3.79053	5.10787	10.0548	8.51879	10.5655	12.5098	11.3824	13.1249	11.1861	7.39877	14.0353	14.9929	10.6587
Fig.7 f
RER
		PBS			DSS			P-EcN			MY-EcN			SS			MY-E@SS
Dark	19:00	0.863	0.801	0.813	0.766	0.793	0.774	0.772	0.769	0.75	0.81	0.774	0.821	0.808	0.809	0.826	0.846	0.856	0.784
		0.854	0.813	0.827	0.794	0.758	0.778	0.756	0.769	0.751	0.783	0.772	0.793	0.826	0.792	0.777	0.826	0.788	0.797
		0.901	0.823	0.838	0.768	0.759	0.765	0.756	0.754	0.755	0.762	0.778	0.784	0.812	0.787	0.775	0.829	0.789	0.8
		0.819	0.875	0.851	0.76	0.759	0.759	0.775	0.773	0.758	0.808	0.786	0.777	0.812	0.823	0.774	0.841	0.797	0.821
		0.828	0.876	0.862	0.762	0.776	0.764	0.758	0.78	0.764	0.781	0.798	0.756	0.779	0.833	0.775	0.844	0.8	0.852
		0.815	0.89	0.869	0.721	0.801	0.73	0.762	0.777	0.765	0.771	0.809	0.759	0.796	0.774	0.761	0.989	0.824	0.871
	1:00	0.843	0.903	0.872	0.719	0.722	0.732	0.752	0.75	0.802	0.791	0.756	0.772	0.798	0.791	0.74	0.866	0.892	0.902
		0.868	0.852	0.868	0.763	0.766	0.733	0.73	0.753	0.797	0.769	0.78	0.739	0.773	0.757	0.739	0.863	0.876	0.865
		0.804	0.916	0.899	0.729	0.721	0.752	0.73	0.76	0.77	0.772	0.784	0.781	0.787	0.807	0.771	0.852	0.86	0.85
		0.859	0.852	0.841	0.762	0.74	0.746	0.762	0.76	0.759	0.821	0.786	0.781	0.782	0.781	0.812	0.828	0.832	0.843
		0.873	0.862	0.821	0.754	0.755	0.746	0.751	0.757	0.754	0.847	0.787	0.789	0.793	0.787	0.783	0.796	0.82	0.823
		0.826	0.813	0.826	0.768	0.767	0.751	0.783	0.739	0.753	0.762	0.791	0.756	0.8	0.751	0.786	0.823	0.794	0.826
Light	7:00	0.827	0.811	0.816	0.78	0.72	0.818	0.736	0.773	0.733	0.805	0.805	0.745	0.814	0.752	0.852	0.842	0.795	0.832
		0.865	0.84	0.825	0.766	0.767	0.8	0.754	0.789	0.845	0.782	0.774	0.783	0.827	0.761	0.836	0.849	0.816	0.861
		0.959	0.844	0.854	0.761	0.767	0.781	0.751	0.795	0.814	0.77	0.843	0.799	0.839	0.776	0.828	0.897	0.86	0.873
		0.893	0.913	0.857	0.759	0.775	0.773	0.751	0.801	0.811	0.793	0.791	0.814	0.86	0.779	0.821	0.925	0.862	0.938
		0.876	0.912	0.929	0.765	0.779	0.771	0.772	0.809	0.81	0.787	0.814	0.819	0.867	0.799	0.809	0.947	0.908	0.939
		0.894	0.931	0.907	0.735	0.783	0.769	0.806	0.82	0.804	0.771	0.763	0.825	0.87	0.839	0.808	0.916	0.947	0.902
	13:00	0.849	0.844	0.907	0.785	0.789	0.765	0.798	0.823	0.795	0.767	0.788	0.824	0.809	0.759	0.808	0.898	0.959	0.894
		0.877	0.885	0.906	0.824	0.722	0.764	0.802	0.771	0.791	0.819	0.849	0.817	0.805	0.853	0.796	0.878	0.929	0.894
		0.909	0.911	0.954	0.806	0.793	0.752	0.754	0.767	0.79	0.82	0.774	0.772	0.799	0.86	0.788	0.871	0.762	0.803
		0.84	0.883	0.856	0.789	0.799	0.726	0.792	0.763	0.781	0.765	0.837	0.752	0.795	0.846	0.778	0.859	0.855	0.819
		0.883	0.883	0.904	0.755	0.776	0.722	0.751	0.762	0.769	0.809	0.795	0.779	0.789	0.791	0.775	0.834	0.882	0.812
		0.852	0.888	0.868	0.754	0.733	0.698	0.769	0.749	0.744	0.779	0.78	0.815	0.777	0.832	0.766	0.805	0.827	0.812
	19:00	0.899	0.886	0.819	0.731	0.772	0.689	0.75	0.745	0.735	0.791	0.843	0.872	0.76	0.833	0.757	0.801	0.862	0.89
Fig.7 g
VCO2
PBS			DSS			P-EcN			MY-EcN			SS			MY-E@SS
64.8895	64.8081	65.6519	23.8314	36.7602	31.4082	41.6437	35.5065	38.5151	58.766	58.0598	61.217	67.4055	68.3251	67.52	71.7626	70.5589	69.6454
Fig.7 h
VO2
PBS			DSS			P-EcN			MY-EcN			SS			MY-E@SS
75.2147	71.3452	73.8356	39.7465	38.2271	34.8721	36.9828	41.2042	44.4865	58.0986	56.3182	58.7609	61.3715	62.8136	57.4727	67.809	73.1217	66.71
Fig.7 k
VO2
PBS			PBS+MY-E@SS
75.2147	71.3452	73.8356	67.2883	76.3405	74.968
Fig.7 l
VO2
		PBS			PBS+MY-E@SS
Dark	19:00	2.94944	4.26025	4.26816	3.35936	3.13452	3.74035
		3.89544	3.68219	4.24582	3.6483	3.47785	4.0951
		4.51443	3.52009	3.88598	4.03593	3.30659	4.47731
		4.58586	3.45472	2.79035	3.71394	3.82938	4.38638
		3.79856	3.385	2.11451	3.88928	4.2596	4.589
		4.26025	3.37742	2.35514	3.6994	4.25692	3.41272
	1:00	3.385	3.31424	4.28809	3.58054	3.80838	3.82167
		3.31424	3.20502	2.65574	2.60939	4.4927	3.83454
		3.20502	3.09974	2.2893	1.81228	3.56188	3.5463
		2.59742	2.98005	2.9772	2.03631	3.72658	3.48113
		1.84522	2.51993	2.6945	1.93654	2.33429	2.39277
		1.73308	2.44857	2.74225	3.41613	3.34569	3.64497
Light	7:00	3.04539	2.28979	2.81696	3.38111	4.09667	2.80869
		3.00487	2.25638	2.43081	1.92886	3.35454	2.13239
		1.94171	2.34673	2.80627	3.42849	2.15948	3.25137
		2.69527	2.05001	2.85568	2.62387	3.75688	3.24067
		3.27684	2.5515	2.99024	1.96735	2.59929	2.05367
		3.01362	2.02702	3.29906	2.0106	2.30294	2.11725
	13:00	3.00487	2.84269	4.00664	2.35201	2.34497	1.93912
		2.83589	3.8411	4.21509	1.99359	2.12383	1.8827
		2.65832	3.46328	3.28147	3.11782	2.52435	2.10592
		3.90212	3.31504	3.14217	2.3303	2.22524	2.12735
		2.80114	2.61544	2.37626	2.18691	2.13267	2.88849
		2.95065	2.49905	2.30796	2.23004	3.1853	2.99809
	19:00	3.0274	2.24705	2.22492	2.07511	2.09535	2.27868
Fig.7 i
Fuel oxidation
PBS			DSS			P-EcN			MY-EcN			SS			MY-E@SS
301.505	300.728	318.209	119.617	130.79	117.826	192.722	204.886	209.348	275.695	284.83	270.314	276.092	257.812	278.319	311.66	308.33	289.021
Fig.7 j
RER
PBS					DSS					P-EcN					MY-EcN					SS					MY-E@SS
0.863	0.868	0.864			0.763	0.764	0.754			0.763	0.772	0.776			0.789	0.794	0.789			0.807	0.799	0.79			0.861	0.848	0.852
Fig.7 m
RER
	PBS			PBS+MY-E@SS
on average per day	0.863	0.868	0.864	0.884	0.859	0.864
Fig.7 n
RER
		PBS			PBS+MY-E@SS
Dark	19:00	0.863	0.801	0.813	0.939	0.879	0.955
		0.854	0.813	0.827	0.939	0.975	0.866
		0.901	0.823	0.838	0.918	0.887	0.858
		0.819	0.875	0.851	0.843	0.821	0.817
		0.828	0.876	0.862	0.811	0.806	0.814
		0.815	0.89	0.869	0.785	0.842	0.849
	1:00	0.843	0.903	0.872	0.818	0.817	0.815
		0.868	0.852	0.868	0.867	0.947	0.854
		0.804	0.916	0.899	0.899	0.847	0.93
		0.859	0.852	0.841	0.89	0.882	0.846
		0.873	0.862	0.821	0.847	0.866	0.936
		0.826	0.813	0.826	0.832	0.822	0.815
Light	7:00	0.827	0.811	0.816	0.815	0.817	0.815
		0.865	0.84	0.825	0.835	0.863	0.866
		0.959	0.844	0.854	0.85	0.881	0.848
		0.893	0.913	0.857	0.912	0.881	0.905
		0.876	0.912	0.929	0.846	0.912	0.928
		0.894	0.931	0.907	0.861	0.913	0.925
	13:00	0.849	0.844	0.907	0.963	0.957	0.974
		0.877	0.885	0.906	0.911	0.987	0.883
		0.909	0.911	0.954	0.941	0.993	0.977
		0.84	0.883	0.856	0.91	0.816	0.851
		0.883	0.883	0.904	0.831	0.895	0.908
		0.852	0.888	0.868	0.86	0.877	0.956
	19:00	0.899	0.886	0.819	0.83	0.848	0.902

## Sheet: Fig.8
Fig.8 a
all_shared	DSS	MY-EcN	PBS	P-EcN	SS	MY-E@SS
207	4167	2841	2874	3944	4011	3793
Fig.8 c
Shannon Index
PBS					DSS					P-EcN					MY-EcN					SS					MY-E@SS
7.4009	8.0967	7.2588	7.7987	7.9643	7.7591	5.4764	4.9202	6.349	7.2588	7.4167	5.023	6.0677	6.9453	5.8958	6.2835	6.5714	7.2351	6.2332	7.086	6.6314	6.699	6.5903	6.2266	7.3034	6.9062	7.3428	7.3042	8.973	8.6102
Fig.8 d
Simpson Index
PBS					DSS					P-EcN					MY-EcN					SS					MY-E@SS
0.9911	0.9747	0.9872	0.984	0.9846	0.9808	0.991	0.925	0.8842	0.9567	0.88884	0.9591	0.9542	0.8891	0.953	0.9264	0.9544	0.9587	0.9341	0.9744	0.953	0.9831	0.9547	0.9485	0.947	0.9939	0.9945	0.9731	0.9765	0.9657
Fig.8 f
Ralative abundannce Phylum
	Bacteroidota	Firmicutes	Verrucomicrobiota	Proteobacteria	Actinobacteriota	Desulfobacterota	Campylobacterota	unclassified_Bacteria	Acidobacteriota	Chloroflexi	Others	Unassigned
PBS	48.8792	41.1068	0.176495	1.11835	4.20289	1.5967	0.557526	0.051134	0.315052	0.181443	1.81443	0
	61.3614	25.7777	0.206893	0.643045	2.70452	0.54985	7.66808	0.048461	0.191982	0.093195	0.754879	0
	42.6078	41.6029	4.12922	0.675487	1.12767	4.30414	4.45859	0.052104	0.06699	0.040939	0.932284	0.001861
	55.8943	32.5377	3.37204	2.11941	2.27375	0.653231	1.21314	0.100497	0.543761	0.226118	1.06599	0
	42.0503	37.9676	5.08817	0.847334	1.76754	1.67801	8.75232	0.126996	0.303958	0.118668	1.29911	0
DSS	35.7848	30.9477	2.30475	13.7288	4.83152	2.99524	1.96045	3.01029	0.274689	0.154277	4.00745	0
	31.0129	42.9158	1.90049	5.24123	9.02833	1.20021	0.103158	5.16585	0.803444	0.382876	2.24567	0
	37.8481	18.1242	24.6605	10.5884	1.15192	3.4855	3.19566	0.128198	0.079891	0.042733	0.69487	0
	32.6036	16.102	30.7286	11.9983	0.514935	2.11502	0.328547	4.40854	0.435957	0.180069	0.581276	0.003159
	36.3776	23.5914	29.9039	2.5136	2.43613	0.727204	0.268749	0.301948	0.99121	0.550145	2.3318	0.006324
P-EcN	38.1241	32.5297	19.1153	2.14361	2.78489	1.85331	1.67126	0.193531	0.246015	0.17221	1.16283	0.00328
	44.7377	15.4614	28.7614	7.82897	0.907777	1.59308	0.258205	0.092564	0.058461	0.074701	0.222478	0.003248
	33.8261	35.5795	19.8804	3.31872	3.86711	0.566135	0.067439	0.292828	0.578558	0.509344	1.51383	0
	37.9506	24.6558	32.4227	1.60342	1.56507	0.304978	0.23193	0.107747	0.175317	0.197231	0.785273	0
	46.6389	28.8917	19.3126	1.06992	1.56729	1.28969	0.262179	0.102173	0.117595	0.119523	0.628458	0
MY-EcN	45.9299	21.9074	25.5402	2.90114	1.21661	0.290965	0.745278	0.171856	0.253531	0.049345	0.993704	0
	25.4351	52.3504	15.9876	1.42367	3.27179	0.778155	0.081353	0.014148	0.040676	0.003537	0.613681	0
	28.072	43.1648	18.7684	3.04415	1.24126	1.75304	2.82481	0.071451	0.129609	0.078098	0.852429	0
	47.3446	27.084	21.6751	1.90721	1.09194	0.265209	0.081854	0.026193	0.121145	0.047476	0.355249	0
	47.0693	34.0808	13.3352	0.705837	1.29198	1.96965	0.603746	0.082729	0.232345	0.040484	0.587904	0
SS	18.0256	42.1281	19.8877	10.9403	3.59167	1.19904	0.059952	0.412397	1.51697	0.490517	1.74769	0
	41.1639	31.8852	21.0062	1.89374	1.85874	0.773501	0.266724	0.110024	0.203377	0.166703	0.671812	0
	35.9439	43.6778	8.46443	4.07038	3.551	2.03801	0.058336	0.079037	0.600301	0.342492	1.17426	0
	53.6255	21.8035	18.6263	1.52633	1.41087	0.912912	0.173201	0.097425	0.405939	0.340989	1.07709	0
	26.3264	40.1887	19.8869	1.9801	7.03778	2.22968	0.246273	0.119004	0.310734	0.328915	1.34541	0
MY-E@SS	46.4059	39.197	6.14268	3.64901	1.15692	1.12351	0.520377	0.074794	0.284855	0.512421	0.932542	0
	24.8208	50.4332	4.33411	2.47602	2.97344	2.74805	0.343924	4.96185	1.63781	2.40079	2.86993	0
	40.9232	30.5946	12.8668	1.21183	2.80685	0.787288	0.455798	2.90054	1.77815	1.99795	3.67701	0
	45.7221	29.6915	1.98507	1.44256	3.05647	1.58306	1.38301	4.38755	2.44864	1.11372	7.18627	0
	49.0227	32.3896	2.11666	3.85498	2.31308	1.87067	0.943918	2.29782	0.907687	0.360405	3.9225	0
Fig.8 g
Firmicutes
PBS					DSS					P-EcN					MY-EcN					SS					MY-E@SS
41.1068	25.7777	41.6029	32.5377	37.9676	30.9477	42.9158	18.1242	16.102	23.5914	32.5297	15.4614	35.5795	24.6558	28.8917	21.9074	52.3504	43.1648	27.084	34.0808	42.1281	31.8852	43.6778	21.8035	40.1887	39.197	50.4332	30.5946	29.6915	32.3896
Fig.8 h
Proteobacteria
PBS					DSS					P-EcN					MY-EcN					SS					MY-E@SS
1.11835	0.643045	0.675487	2.11941	0.847334	13.7288	5.24123	10.5884	11.9983	2.5136	2.14361	7.82897	3.31872	1.60342	1.06992	2.90114	1.42367	3.04415	1.90721	0.705837	10.9403	1.89374	4.07038	1.52633	1.9801	3.64901	2.47602	1.21183	1.44256	3.85498
Fig.8 i
Bacteroidota
PBS					DSS					P-EcN					MY-EcN					SS					MY-E@SS
48.8792	61.3614	42.6078	55.8943	42.0503	35.7848	31.0129	37.8481	32.6036	36.3776	38.1241	44.7377	33.8261	37.9506	46.6389	45.9299	25.4351	28.072	47.3446	47.0693	18.0256	41.1639	35.9439	53.6255	26.3264	46.4059	24.8208	40.9232	45.7221	49.0227
Fig.8 j
Muribaculaceae
PBS					DSS					P-EcN					MY-EcN					SS					MY-E@SS
29.3545	29.6403	22.5776	25.1279	21.8808	5.23791	9.22869	7.58783	0.330127	18.5388	16.5568	3.3388	12.9537	29.5491	28.8917	19.1441	14.0975	17.6859	35.4495	30.6977	25.3455	22.4501	32.9009	16.8507	23.8539	29.0648	33.1697	40.4976	22.0147	23.0831
Fig.8 k
	DSS					P-EcN					MY-EcN					SS					MY-E@SS					PBS
Lachnospiraceae_NK4A136	0.004183	2e-05	7.43e-05	0.008094	0.003104	0.009215	0.000747	0.002083	0.005278	0.005164	0.004169	0.004775	0.00658	0.007451	0.003798	0.022714	0.026822	0.012936	0.035404	0.012372	0.005149	0.055889	0.108453	0.020593	0.004126	0.017558	0.046953	0.026312	0.032518	0.028124
uncl. Lachnospiraceae	0.041851	0.004375	0.011909	0.042751	0.038983	0.066239	0.01015	0.058896	0.054421	0.060749	0.025966	0.071113	0.09822	0.06006	0.031825	0.043828	0.042176	0.037437	0.039238	0.030012	0.059877	0.127851	0.232866	0.088954	0.016665	0.059384	0.035146	0.080463	0.063385	0.074854
uncl. [Eubacterium]_coprostanoligenes	0.012138	0.001959	0.000316	0.029598	0.01586	0.010641	0.006739	0.025307	0.030662	0.021953	0.007334	0.012114	0.028664	0.025119	0.009413	0.009974	0.031307	0.003374	0.001719	0.01021	0.017849	0.009373	0.008247	0.012255	0.00654	0.02766	0.007391	0.013733	0.008524	0.012718
UCG_005	0.003574	0.003996	0.00039	0.054515	0.031288	0.027413	0.014956	0.035278	0.012217	0.031324	0.014497	0.025396	0.033865	0.010468	0.004797	0.018235	0.009935	0.003825	0.003107	0.01804	0.018821	0.000477	0.001386	0.002308	0.001838	0.017893	0.001067	0.023986	0.008273	0.013509
uncl. Oscillospiraceae	0.002833	0.001469	0.003066	0.015692	0.009426	0.00987	0.004726	0.011399	0.004876	0.010737	0.005819	0.013105	0.018095	0.014005	0.00388	0.015431	0.008268	0.007505	0.010148	0.008157	0.011651	0.008848	0.017614	0.008777	0.004288	0.010102	0.017613	0.031002	0.017587	0.019398
Christensenellaceae_R_7	0.001103	0.003633	0.000149	0.029936	0.016199	0.009504	0.006561	0.020206	0.006045	0.014251	0.006092	0.009868	0.015337	0.002155	0.002046	0.006699	0.004768	0.002003	0.001289	0.00892	0.007609	0.000239	0.000351	0.000959	0.001171	0.008238	0.000275	0.009621	0.003464	0.009089
Turicibacter	0.006259	0.0003	0.002155	0.000893	0.001787	0.001947	0.000666	0.001591	0.003634	0.006744	0.000613	0.000955	0.000731	0.005135	0.000557	0.040365	0.021021	0.022101	0.021884	0.056591	0.000229	0.002101	0.002922	0.00785	0.000504	0.000522	0.000501	0.000428	8.97e-05	0.001204
uncl. Clostridia_UCG_014	0.077986	0.000284	0.000167	0.008253	0.004403	0.026989	0.001039	0.006659	0.01103	0.002982	0.006908	0.004634	0.045396	0.00553	0.012409	0.010143	0.006435	0.009364	0.006744	0.012772	0.006598	0.006795	0.008481	0.008939	0.00445	0.008723	0.00089	0.006978	0.017659	0.018557
Bifidobacterium	0.003887	0.001027	0.006819	0.058066	0.031326	0.001542	0.003053	0.001739	0.004529	0.014269	0.002042	0.000937	0.000631	0.012676	0.003765	0.008995	0.005585	0.002454	0.045519	0.009919	0.006522	0.001225	0.000401	9.75e-05	0.002774	0.014725	1.62e-05	0.000689	0.000915	0.005476
Bacteroides	0.114846	0.176436	0.209687	0.031939	0.157909	0.072099	0.128177	0.016614	0.079897	0.022894	0.039748	0.015545	0.061564	0.034241	0.00997	0.019063	0.01672	0.012774	0.002859	0.007194	0.027059	0.027387	0.006444	0.076797	0.008846	0.039869	0.043378	0.01124	0.012419	0.027942
Alistipes	0.009635	0.014769	0.008063	0.080245	0.035409	0.007306	0.004141	0.01504	0.010556	0.013062	0.015654	0.006667	0.011532	0.010683	0.007531	0.010952	0.018621	0.012124	0.011421	0.008611	0.058771	0.009023	0.00591	0.017342	0.014683	0.018248	0.033658	0.015185	0.02306	0.041419
Alloprevotella	0.11674	0.000269	0.00013	0.001647	0.001054	0.021071	0.001088	0.031129	0.001753	0.063109	0.085418	0.00046	0.000183	0.017488	0.031694	0.007979	0.050011	0.069479	0.003173	0.002562	0.028794	0.05487	0.008131	0.14667	0.019799	0.114387	0.234376	0.047303	0.042514	0.016099
Prevotellaceae_UCG_001	0.016882	0.000284	0.002192	0.005535	0.001806	0.032252	0.018318	0.010972	0.011779	0.011695	0.017407	0.003378	0.017514	0.022606	0.00848	0.01114	0.011086	0.014361	0.002331	0.004814	0.008219	0.009485	0.001753	0.033774	0.00409	0.006505	0.00668	0.008504	0.008165	0.01247
uncl. Muribaculaceae	0.185388	0.003301	0.075878	0.092287	0.052379	0.288917	0.033388	0.165568	0.235783	0.129537	0.191441	0.14601	0.140975	0.176859	0.354495	0.224501	0.253455	0.329009	0.168507	0.104462	0.230831	0.290648	0.169491	0.331697	0.404976	0.293545	0.296403	0.225776	0.251279	0.244784
Odoribacter	0.009059	4.74e-05	0.003883	0.000992	0.021749	0.004839	0.002371	0.008233	0.000639	0.001863	0.013749	0.012592	0.001512	0.011132	0.00496	0.002672	0.001434	0.009003	0.005504	0.004469	0.010888	0.005649	0.001553	0.004405	0.002432	0.035246	0.051449	0.021846	0.060944	0.02494
Parabacteroides	0.004661	0.117756	0.066589	0.003968	0.021317	0.002699	0.07095	0.005544	0.003579	0.002556	0.005564	0.001114	0.007976	0.004758	0.004076	0.004855	0.008535	0.004673	0.002413	0.010973	0.010602	0.008323	0.003189	0.004323	0.008323	0.004995	0.017047	0.00428	0.00533	0.00188
Akkermansia	0.116625	0.307065	0.24653	0.017596	0.022897	0.192856	0.287533	0.190481	0.323916	0.197952	0.255164	0.159416	0.187252	0.276852	0.216571	0.084268	0.209712	0.185992	0.198572	0.198151	0.020518	0.061284	0.042039	0.004616	0.126867	0.001994	0.00055	0.04092	0.033469	0.001435
Helicobacter	0.000231	0.00308	0.031957	0.000456	0.019078	0.002506	0.002403	0.016122	0.002283	0.000674	0.007181	0.00076	0.028248	0.021457	0.000819	0.000527	0.002667	0.001732	0.00238	0.000436	0.008524	0.005156	0.003372	0.011345	0.004414	0.076625	0.017193	0.044586	0.012131	0.005064
uncl. Desulfovibrionaceae	0.000329	0.018512	0.025175	0.003849	0.021505	0.010564	0.011156	0.01376	0.002118	0.00197	0.002042	0.000248	0.013277	0.028028	0.00108	0.01195	0.004301	0.00424	0.015471	0.005396	0.006674	0.007241	0.013507	0.012791	0.00209	0.00315	0.027124	0.020209	0.002961	0.001237
Parasutterella	0.00924	0.042585	0.04002	0.001409	0.023781	0.003605	0.024408	0.007069	0.005807	0.005821	0.01659	0.011831	0.006181	0.005692	0.011983	0.011743	0.002484	0.005124	0.001934	0.013607	0.007914	0.008434	0.003907	0.00395	0.016809	0.002423	0.001876	0.003647	0.008363	0.001056

## Sheet: Fig.9
Fig.9 a
up		Ltbp4	Aoc1	Mmrn1	Lyve1	Sult1d1	Ces1g	C1qtnf3	Arhgap20	Cx3cr1	NewGene_4685	Vnn1	Ces1f	Pappa	Ces1d	Cd36	NewGene_5066	Flt4	Fam198b	Ahrr	Tppp	Slc30a10	Hoxb8	Cyp2c55	Fam49a	Lrat	Gm8909	Lepr	Fmo5	Ntn1	Pbld1	Ces2a	Slc16a9	Trpm6	Ogn	Evi2	NewGene_10747	Otc	S100g
	log2fc	1.07322	1.27159	2.49194	1.51689	1.13453	2.53067	1.79442	1.54383	1.69639	2.01454	1.43306	1.23457	2.24726	1.57269	1.67377	2.6676	1.39258	1.03371	2.16785	1.70483	2.80861	1.02048	1.87334	1.06151	1.43911	1.9616	1.60181	1.24939	1.07368	1.93569	1.06994	1.61545	1.20991	1.26205	3.01708	4.42757	1.08484	1.8056
	FDR	0.029982	0.023183	0.001976	3.89e-05	0.020962	2.55e-08	0.016749	0.000154	0.002774	0.040938	0.015958	1.13e-06	0.028336	0.032151	0.032151	0.012342	0.020287	0.003613	0.0017	4.56e-05	2.99e-09	0.026348	3.68e-12	0.011873	0.033934	2.69e-06	0.043877	0.025359	0.027147	0.002221	0.030312	0.000236	0.015732	0.02859	0.017896	0.005493	0.001159	0.036789
down		Cpxm1	Pnliprp2	Nt5e	Gm379	Slpi	Tmem37	Mmp10	Lcn2	Slc16a3	Scnn1b	Etnppl	Rep15	Nos2	Pde9a	Cxcl2	Tff3	Plk3	Frmd3	Creb3l3	NewGene_3324	Il18	Best2	Lrg1	Arg1	NewGene_5753	Ciart	Mmp9	Sprr2h	Ido1	NewGene_11161	Marcksl1	Saa3	Gna14	NewGene_4980	Mfsd2a	Pcsk9	NewGene_9850	Cyp2d9	NewGene_1652	Tnf	Mmp7	NewGene_7415	Pla2g4f	Cemip	Rasd2	Saa1	Mmp3	Plaur
	log2fc	-1.59431	-2.19601	-1.59951	-1.46122	-2.57712	-1.55541	-2.59591	-2.62698	-2.1024	-2.08121	-1.57808	-1.08491	-2.20616	-1.157	-6.23344	-1.66184	-1.10651	-2.12933	-1.79178	-1.42776	-1.32954	-3.50625	-3.17473	-2.28393	-1.96001	-1.85378	-2.44945	-4.47545	-1.77115	-3.82114	-1.75639	-2.57685	-1.65722	-2.05838	-2.15845	-1.7476	-1.08597	-1.97631	-1.56555	-1.43382	-2.999	-2.74083	-1.81094	-2.27196	-1.51471	-1.87942	-3.18083	-1.52375
	FDR	0.040115	3.89e-05	0.031622	0.020374	0.030312	0.021406	0.017167	0.005448	0.003074	3.75e-07	0.017523	0.001775	2.08e-06	2.55e-06	0.04334	0.019631	0.024599	0.009465	0.006506	0.003646	0.023672	8.06e-16	2.55e-06	0.032151	0.047727	0.012663	0.001976	0.000375	0.002102	0.00097	3.22e-05	0.008525	0.003969	9.86e-11	0.011065	0.047273	0.049782	2.08e-06		0.01274	0.011873	5.68e-13	0.044931	0.040938	0.000529	0.003074	0.011451	0.000882
ns	name	Zranb2	Adgrl2	Rpf1	Ctbs	Spata1	Ptprh	Sap30bp	Recql5	Ahnak	Cdk10	NewGene_11110	Sat2	Tgs1	Tmem68	Rps20	Ackr2	Rps2	Cst7	Snrpb	Pdyn	Stk4	Cnr1	NewGene_8775	Chrd	Tmed9	Erap1	Pcsk1	Cast	Rhobtb3	NewGene_153	Rrp8	Arfip2	Polr3e	Psmb7	Dnhd1	Uqcrc2	Golga1	Arpc5l	Itgb4	Syce2	Bid	Kctd12	Klf9	Hpgds	Mrps33	Clec5a	Agk	Ssbp1
	log2fc	0.392098	0.121195	-0.1171	0.095091	-0.36253	-0.46748	-0.20684	-0.12404	-0.11118	-0.38515	-0.00572	0.30638	0.24431	0.065412	-0.63754	0.327739	-0.49921	-0.11298	-0.18519	-0.92368	0.208905	0.122401	1.18597	-1.26344	-0.32129	0.085444	0.445372	-0.07132	0.875128	0.06556	-0.17333	-0.15404	-0.02702	-0.34103	0.424329	0.031401	-0.13457	-0.15017	-0.49518	-0.5833	0.379999	0.47069	0.29004	0.799239	-0.48786	-0.39974	0.418903	-0.01367
	FDR	0.850607	0.993932	0.989446	0.993932	0.984212	0.445493	0.982973	0.989446	0.993932	0.982175	0.999916	0.989032	0.982175	0.996236	0.929549	0.989032	0.955498	0.99722	0.982669	0.940124	0.982175	0.996236	0.498632	0.116033	0.828147	0.993932	0.971153	0.996236	0.713064	0.99722	0.984212	0.984212	0.99722	0.95888	0.984212	0.99722	0.991666	0.989441	0.627108	0.952647	0.948434	0.885516	0.989193	0.393811	0.799686	0.982669	0.914429	0.999414
Fig.9 c
name	Rich_factor	pvalue	Count	pathway
Tuberculosis	3.8	2.93256	8	20
Cytokine-cytokine receptor interaction	2.86	1.96003	7	19
Biosynthesis of amino acids	8.35	4.10182	6	18
Leishmaniasis	5.03	2.91686	6	17
Amoebiasis	3.97	2.40384	6	16
Rheumatoid arthritis	3.03	1.85235	6	15
PI3K-Akt signaling pathway	1.62	0.782677	6	14
Legionellosis	11.22	4.10127	5	13
IL-17 signaling pathway	6.38	2.95861	5	12
Steroid hormone biosynthesis	6.15	2.88874	5	11
TNF signaling pathway	5.27	2.59142	5	10
Serotonergic synapse	4.93	2.46776	5	9
MAPK signaling pathway	2.09	1.04417	5	8
Human T-cell leukemia virus 1 infection	2.06	1.01908	5	7
Human papillomavirus infection	1.77	0.821055	5	6
Transcriptional misregulation in cancer	1.7	0.770702	5	5
Pathways in cancer	1.19	0.386082	5	4
Aldosterone-regulated sodium reabsorption	13.25	3.64782	4	3
Pertussis	6.95	2.58771	4	2
Viral protein interaction with cytokine and cytokine receptor	5.92	2.33536	4	1
Fig.9 h
		Vsig1	Sval1	Sprr2h	Spink1	Slpi	Saa3	S100a9	S100a8	Olr1	Nos2	Myot	Mmp9	Mmp7	Mmp3	Mmp12	Mmp10	Ly6g	Lrg1	Lcn2	Il1b	Il1a	Hp	Hdc	Gml	F10	Cxcl5	Cxcl2	Csta1	Clec4e	Clec4d	Clca4b	Chrdl2	Chil1	Cemip	Bmp8b	Best2	Arg1	Acod1
DSS	B2	0.725516	183.694	1.76831	516.895	88.6647	381.041	362.736	181.149	0.249	15.9985	1.3142	2.94895	43.1945	7.51137	1.91137	6.11627	65.9071	24.4437	24.6858	77.2833	4.15446	45.9644	5.34452	2.732	3.15523	2.54802	32.4258	0.711596	6.30166	9.51629	68.9852	3.35158	2.22476	0.398639	2.19558	17.9104	5.4281	12.6924
	B7	5.75171	89.153	3.91349	109.808	23.2119	61.7304	7.70876	5.38549	0.38924	31.3872	0.559852	1.86803	26.6476	2.24366	1.36609	5.92589	42.22	7.72023	7.26126	12.3595	0.994361	11.9202	0.422504	1.07403	0.755696	3.21596	1.92623	0.949412	1.34947	1.19959	218.389	7.558	0.883345	0.452409	5.73958	10.3376	13.2626	1.47604
	B4	1.51897	51.0007	1.43324	163.16	10.107	109.267	4.85227	3.32184	0.404606	27.441	1.71374	0.802633	20.9283	1.71671	0.882121	2.69078	37.5912	11.0822	4.67112	9.02566	2.05599	6.4044	0.413228	1.8946	0.400019	0.641908	2.75172	0.683743	1.60255	1.08807	185.608	7.15577	0.668219	0.276018	3.18615	17.6815	6.54026	2.11634
DSS+MY-E@SS	A3	1.27897	27.0002	0.110854	50.3646	9.59033	26.6037	2.97607	2.37448	0.035417	7.52757	0.170899	0.382631	4.05755	0.696676	0.154095	1.35201	10.7992	2.55378	2.35745	2.4272	0.192836	2.71205	0.297553	0.206806	0.077888	0.997639	0.282061	0.348663	0.147796	0.206216	41.0022	3.33802	0.318133	0.081051	1.3756	0.842976	3.7958	0.60038
	A5	0.039597	1.76557	0.35624	19.645	3.93516	25.317	1.52552	0.622325	0.029058	3.3806	0.088313	0.365231	4.1274	0.274867	0.338228	0.163709	0.260907	1.78877	2.08013	2.17277	0.439109	2.00445	0.13914	0.451334	0.114483	0.050589	0.156224	0.053537	0.173398	0.432645	2.99065	0.199922	0.651456	0.070469	0.234309	1.98139	0.841958	1.01842
	A1	0.212384	17.145	0.191768	69.4542	9.35864	51.7406	0.807785	0.2553	0.077882	6.21668	0.401568	0.370513	4.20242	0.409998	0.448588	1.08862	3.40731	0.96186	2.17432	8.9808	0.400651	3.04685	0.55525	0.354678	0.380732	0.19868	0.146567	0.14002	0.918725	0.40271	12.1735	0.597585	0.12664	0.096241	0.958916	1.54766	0.810334	1.78279
PBS	C1	0.471962	12.1684	0.729962	40.4875	6.2232	25.3584	0.801854	0.556406	0.012738	12.9052	0.267005	0.329228	6.52438	0.7221	0.818543	1.30221	5.96669	2.20524	3.99799	3.9799	0.357796	1.99517	0.403629	0.261011	0.476938	0.042176	0.063879	0.047248	0.660555	1.06679	20.7458	0.522236	0.133024	0.135581	1.40723	1.82206	1.10281	0.711939
	C3	1.31635	39.6712	0.794316	37.4899	6.05725	13.6826	0.338496	0.074584	0.022057	9.49037	0.199474	0.352291	2.33962	0.73294	0.732866	1.70902	10.755	2.26335	3.37024	3.26968	0.248661	1.56418	0.399049	0.245934	0.236162	0.187392	0.089572	0.122645	0.439509	1.25397	11.231	0.875043	0.215385	0.245367	2.42037	2.36953	0.685544	0.603008
	C4	0.265993	9.57867	0.268681	34.4987	7.71087	20.6833	0.080739	0.088622	0.020529	6.30459	0.157194	0.36774	4.29002	0.312086	0.981891	0.311195	2.83515	1.57555	3.73446	3.31397	0.156449	5.06447	0.231941	0.103774	0.060548	0.085614	0.276917	0.165175	0.185554	1.31097	5.45638	0.360241	0.234317	0.177766	1.25751	2.1805	0.80138	0.762988
Fig.9 i
Relative expression p-p65-NF-kB
Con			DSS			MY-E@SS
1.21269	0.964739	0.82257	3.26755	2.86436	3.52644	2.02541	1.77548	1.65658
Fig.9 j
Relative expression TNF-α
Con			DSS			MY-E@SS
1.27552	0.853276	0.871205	6.41338	7.7333	6.68573	1.7914	2.0015	1.8935
Fig.9 k
Relative expression NOS2
Con			DSS			MY-E@SS
0.936203	1.12108	0.942715	4.39205	2.91782	3.06289	1.03878	0.923314	1.01038
Fig.9 n
TNF-α
Con.					LPS					LPS + MY-EH@SS					LPS + ETA
55.7793	58.5495	54.3942	51.7804	52.5166	1999.59	2050.71	1935.19	2073.83	2023.48	720.445	664.822	790.013	780.678	633.176	602.38	567.422	713.506	798.151	647.945
Fig.9 m
	lkBα 40KD
	p-lkBα 36KD
	p65-NF-kB 65KD
	p-p65-NK-kB 65KD
	TNF-α 26KD
	GAPD\H 36KD
[truncated: 5,000 more columns]

## Sheet: Fig.10
Fig.10 a
#ID	neg_1	neg_10	neg_100	neg_1000	neg_1001	neg_1002	neg_1003	neg_1004	neg_1005	neg_1006	neg_1007	neg_1008	neg_1009	neg_101	neg_1010	neg_1011	neg_1012	neg_1013	neg_1014	neg_1015	neg_1016	neg_1017	neg_1018	neg_1019	neg_102	neg_1020	neg_1021	neg_1022	neg_1023	neg_1024	neg_1025	neg_1026	neg_1027	neg_1028	neg_1029	neg_103	neg_1030	neg_1031	neg_1032	neg_1033	neg_1034	neg_1035	neg_1036	neg_1037	neg_1038	neg_1039	neg_104	neg_1040	neg_1041
PC1	-0.00937305	-0.00711317	0.0102791	-0.00872007	0.00176003	0.00570152	0.00584547	0.00614559	0.0111637	-0.00458109	0.00982475	0.00593303	0.00441317	-0.00929737	-0.00285895	-0.000359618	8.36670320803779e-05	-0.00198963	-0.00472759	0.00199051	0.000891446	0.0112638	0.00210006	0.00173605	0.0109908	-0.00969502	-0.00917689	-0.0112795	0.00711961	-0.00888899	-0.00919067	-0.0100634	-0.00911462	-0.00987931	-0.00918102	-0.00881755	-0.00208757	0.00509025	-0.00252421	-0.00503011	-0.0100581	-0.00881448	0.00440827	0.00284841	-0.00932779	-0.0100088	0.00362256	-0.00872603	-0.00993967
PC2	-0.00605913	-0.00537402	0.00690037	-0.0102936	0.0110271	0.0110533	0.0105091	0.0113162	-0.00359813	0.0111284	0.00832408	0.0111651	0.0116623	-0.00929499	0.00191463	-0.0119299	0.0115172	0.0122024	0.0127519	0.0141315	-0.00335228	-0.00279903	0.00738498	0.011353	0.0038451	-0.00865195	-0.00949664	0.000333274	-0.00808633	-0.00994786	-0.00990726	-0.00801551	-0.0100189	-0.00836549	-0.0097611	-0.0104953	-0.0138777	0.0117784	0.0160059	-0.0115228	-0.00701428	-0.00992601	0.0118556	0.0134307	-0.00702748	-0.00825811	0.00493381	-0.007834	-0.00785126
PC3	-0.00390364	-0.00378163	-0.0034096	-0.00351443	-0.0148283	0.0125838	0.0130535	0.0113156	-0.00353462	-0.0113469	0.00318783	0.0101439	0.0130788	0.0035039	0.021447	0.0158259	0.0151587	0.0144181	0.00901211	0.0079021	0.0143519	-0.00314918	0.0161918	0.0160647	0.00426244	-0.00307248	-0.00333353	-0.00187245	-0.00950193	0.000446993	-0.0016173	-0.00173801	-0.0012654	-0.00233296	-0.00229832	-0.00160381	-0.0026347	0.0123702	0.000929218	-0.00709655	-0.00543724	-0.00410532	0.0132951	0.0118503	0.00677959	-0.00171966	-0.0166636	-0.00423728	-0.00400282
Fig.10 b
	Group	Total_num	Diff_num	Up_num	Down_num
	DSS_vs_PBS	3093	1901	1219	682
	MY-E@SS_vs_DSS	3093	1479	484	995
	MY-E@SS_vs_PBS	3093	1239	544	695
Fig.10 c
up	name	2-Methyl-3-hydroxy-5-formylpyridine-4-carboxylate	Arbutin 6-phosphate	(3E)-3-[(1R,5R,6S)-5-Hydroxy-7-oxabicyclo[4.1.0]heptan-2-ylidene]-2-oxopropanoate	S-(1,2-Dicarboxyethyl)glutathione	Nocardicin E	UDP-N-acetylmuramate	6-Methylmercaptopurine	Thiamine	O-feruloylquinate	Serotonin hydrochloride	5-(N-Methyl-4,5-dihydro-1H-pyrrol-2-yl)pyridin-2-ol	3-Hydroxymonoethylglycinexylidide	17alpha,21-Dihydroxypregnenolone	Tryprostatin A	16b-Hydroxystanozolol	(6S,7R)-2,6,7,8-Tetrahydroxy-2-oxo-1,3,2lambda5-dioxaphosphonan-5-one	2-Hydroxypropyl glucosinolate	Delphinidin 3-arabinoside	Deferiprone	Tezacitabine	Hydroquinone	Sulfacytine	Coenzyme B	(2S)-2-Amino-3-[4-[(2S)-2-amino-3-(4-hydroxyphenyl)propanoyl]oxy-3-chlorophenyl]propanoic acid	Deoxyloganin	2,4-Bis(acetamido)-2,4,6-trideoxy-beta-L-altropyranose	Pelargonidin 3-rutinoside	Dide-O-methylsimmondsin	4-Hydroxy-2-quinolinecarboxylic acid	8-Amino-8-demethylriboflavin	2-Aminophenoxazin-3-one	S-Adenosyl-L-homocysteine	Xanthosine	L-Arabinono-1,4-lactone	p-Acetaminobenzaldehyde	Kynurenic acid	Vellein	Gluconasturtiin	Dopaquinone	4-Vinylphenol sulfate	Semilepidinoside A	4-Methoxybenzyl glucoside	Pasakbumin-A	Osmundalactone	Indazole	gibberellin A8-catabolite	3-[(1E,4R)-4-Hydroxycyclohex-2-en-1-ylidene]-2-oxopropanoate	(+-)-Mevalonolactone
	log2FC	1.79899	1.36746	2.07606	1.00412	2.07189	1.05545	31.3976	1.06742	1.65604	1.52567	1.2307	1.31894	1.14899	1.20314	1.05095	1.06747	1.29012	1.20401	1.74953	1.85312	2.48632	1.52353	1.19985	1.16582	1.51027	2.06729	6.00057	2.02831	1.3888	1.30423	4.32077	1.92326	1.84884	2.44338	1.9646	2.11077	1.82467	1.33394	1.20803	2.96103	1.14827	2.12199	1.44433	3.59029	2.61662	3.22405	2.15527	1.83676
	FDR	4.58e-06	0.004612	0.018002	0.003816	0.000893	0.000979	0.032584	0.000113	6.26e-06	0.006228	4.48e-05	0.025595	0.012899	1.28e-05	0.00412	1.57e-06	2.88e-06	0.000384	0.019236	0.001096	0.010784	0.042272	0.008065	0.012058	0.028434	0.020483	0.015527	0.041512	0.000265	0.00559	2.15e-05	0.01497	6.5e-05	0.003984	0.001784	0.003267	0.003777	1.65e-06	0.031134	0.01367	0.000558	0.016902	0.006765	0.000738	0.012829	0.000356	0.043746	0.024691
down	name	Beta-Alanine	UDP-2-acetamido-4-dehydro-2,6-dideoxyglucose	alpha-D-Ribose 1-methylphosphonate 5-phosphate	Carbazochrome	4a-Hydroxytetrahydrobiopterin	Pantothenamide	Lacosamide	Salicin	Validoxylamine A	Cobinamide	Histamine-betaxanthin	2-hydroxyimipramine	S-Adenosylmethioninamine	Proclavaminic acid	Glycylprolylhydroxyproline	S-(Hercyn-2-yl)-L-cysteine S-oxide	Docetaxel anhydrous	N-[[2-(4-Amino-1,2,5-oxadiazol-3-yl)-1-ethylimidazo[5,4-d]pyridin-7-yl]methyl]piperidin-4-amine	gamma-L-Glutamyl-butirosin B	Pro-leu	2-Hydroxyiminostilbene	5-Hydroxytryptophol glucuronide	Myricatomentoside I	L-Tryptophanamide hydrochloride	Avermectin B1b	2-Isopropylmaleate	Farnesylcysteine	Monacolin J acid	4(1H)-Pyridinone, 2-ethyl-3-hydroxy-1-(2-hydroxyethyl)-	17-phenyl-18,19,20-trinor-prostaglandin E2	Decarbamoylneosaxitoxin	S-(11-hydroxy-9-deoxy-delta12-PGD2)-glutathione	25-Desacetylrifampicin	Styrene-cis-2,3-dihydrodiol	Contignasterol	4'-Oxonebramine	Levetiracetam	3-hydroxy-3-(3-hydroxyphenyl)propanoic acid-O-sulphate	(6R,7R)-6-Methoxy-3,7-dimethyl-8-oxo-5-thia-1-azabicyclo[4.2.0]oct-2-ene-2-carboxylic acid	CDP-DG(a-13:0/i-12:0)	Chlorogenic Acid	20-Hydroxyleukotriene E4	Roxatidine acetate	Pinacidil pyridine N-oxide	(2S,4R)-4-(9H-Pyrido[3,4-b]indol-1-yl)-1,2,4-butanetriol	CDP-DG(18:3(9Z,12Z,15Z)/20:4(5Z,8Z,11Z,14Z)-OH(20))	15-keto-Prostaglandin E2	CDP-DG(PGE2/i-22:0)
	log2FC	-2.01256	-1.01849	-1.1779	-1.30305	-1.08439	-1.21197	-2.61009	-1.14602	-1.03694	-1.58345	-5.11279	-3.42611	-1.772	-1.15899	-2.52292	-1.71859	-1.08914	-1.72568	-1.88408	-1.05007	-1.23392	-1.72593	-2.10129	-1.0606	-1.61494	-5.30422	-6.08574	-2.45854	-2.71311	-1.0085	-1.04298	-1.64442	-1.57443	-1.02098	-1.27568	-1.89702	-1.17864	-6.93203	-1.02397	-1.10866	-2.4754	-2.04086	-2.69391	-2.18096	-2.85771	-1.61438	-2.63438	-1.42586
	FDR	6.59e-07	0.009042	0.001988	0.000138	0.000137	0.000539	5.21e-07	0.001658	0.001412	0.000713	6.34e-06	2.8e-07	0.000107	0.000628	1.84e-06	0.000386	0.000722	4.51e-06	1.19e-09	1.35e-07	4.85e-05	0.00023	8.21e-07	1.28e-05	1.8e-05	0.001662	2.24e-06	1.6e-07	1.35e-07	0.000203	4.51e-08	6.27e-08	2.31e-06	3.25e-05	3.12e-05	3.09e-05	0.000109	2.34e-06	2.7e-07	6.29e-05	0.001778	2.02e-06	2.1e-08	1.54e-07	2.21e-08	3.96e-07	0.000131	0.000112
ns	name	UDP-N-acetyl-alpha-D-glucosamine	Xanthosine 5'-phosphate	Glucuronosyletoposide	Aconitic acid	dTDP-4-oxo-2,3,6-trideoxy-D-glucose	2-Picolinic acid	5-Amino-4-imidazole carboxylate	4-Imidazolone-5-propanoate	N-Acetyltaurine	Clavulanic acid	beta-Citryl-L-glutamate	Cercosporamide	dTDP-D-mycaminose	Isonicotinoyl-NAD adduct	UDP-N-acetylmuramoyl-L-alanyl-D-glutamate	4-Amino-anhydrotetracycline	Glutamic acid gamma-methyl ester	5-(Hydroxymethyl)-1H-pyrrole-2-carbaldehyde	3-(2-Hydroxyphenyl)propanoate	7-Aminomethyl-7-carbaguanine	Felbamate	Eriodictyol	D-4'-Phosphopantothenate	Didemethylcitalopram	dIDP	Violaceinic acid	S-(2-Hydroxyethyl)glutathione	Validoxylamine A 7'-phosphate	CMP-3-deoxy-D-manno-octulosonate	Ginkgolide J	4-aminobenzoate	Adrenochrome o-semiquinone	Irtemazole	N3-Fumaroyl-L-2,3-diaminopropanoate	Stizolobinate	1-Phospho-alpha-D-galacturonate	3-Hydroxy-6,7,8-trimethoxy-2-naphthoate	N-(2-Hydroxyethyl)acrylamide	Mefloquine	2-Hydroxycinnamic acid	2-(2-Oxopropanoyloxy)propanoic acid	Nogalonate	dTDP-L-megosamine	Versiconal hemiacetal acetate	Bentazepam	Protoviolaceinic acid	3-Hydroxy-L-aspartic acid	Inosine
	log2FC	-0.18932	0.480058	0.607253	0.204336	-0.38571	0.067633	0.315309	-0.13168	0.108719	-0.16005	0.129444	-0.51726	0.127758	0.763796	0.018545	-0.83771	0.231923	0.21686	0.111687	0.008364	-0.29542	0.204088	0.19941	-0.0487	0.252878	0.638427	-0.00332	0.117074	0.226991	-0.6304	-0.51142	-0.07705	-0.19869	-0.16825	0.474953	0.728465	0.185056	0.490085	0.162342	0.13624	0.495584	-0.01398	-0.1079	-0.38507	0.532478	0.575648	0.289866	-0.44691
	FDR	0.071041	0.000278	0.001206	0.099393	0.007053	0.730371	0.028143	0.541169	0.15999	0.026156	0.001113	0.001682	0.012309	0.000902	0.809193	8.55e-05	0.036841	0.478462	0.060713	0.875059	0.06054	0.342371	0.00094	0.65494	0.355181	0.001551	0.969719	0.087645	0.297442	1.92e-05	0.008186	0.216487	0.253609	0.161988	0.024181	0.030908	0.368958	0.003599	0.337906	0.192041	0.173768	0.896844	0.836407	0.252303	0.173676	0.020164	0.290773	0.017647
Fig.10 d
Description	enrich_factor	pvalue	Count	pathway
Arachidonic acid metabolism	1.42	1.76293	24	20
Neomycin, kanamycin and gentamicin biosynthesis	1.22	0.89869	24	19
Biosynthesis of plant secondary metabolites	1.27	1.07297	23	18
Bile secretion	1.12	0.563632	23	17
Purine metabolism	1.39	1.3833	20	16
ABC transporters	1.08	0.431491	20	15
Biosynthesis of various other secondary metabolites	1.32	1.06553	18	14
Steroid hormone biosynthesis	0.92	0.132561	18	13
Serotonergic synapse	1.44	1.29263	15	12
Biosynthesis of phenylpropanoids	1.62	1.68563	13	11
Porphyrin metabolism	1.36	0.918919	12	10
Tryptophan metabolism	1.2	0.569977	12	9
Arginine and proline metabolism	1.31	0.757491	11	8
Glucosinolate biosynthesis	0.91	0.145643	11	7
Cysteine and methionine metabolism	1	0.236164	10	6
Biosynthesis of alkaloids derived from shikimate pathway	1	0.236164	10	5
Biosynthesis of unsaturated fatty acids	1.18	0.475263	9	4
Pyrimidine metabolism	1.12	0.38991	9	3
Neuroactive ligand-receptor interaction	1.02	0.259218	9	2
Drug metabolism - cytochrome P450	0.98	0.209857	9	1
Fig.10 e
	MY-E@SS					DSS
neg_3986	0.976659	1.03847	0.976511	0.985681	1.0217	-1.01285	-0.99765	-1.00969	-0.99953	-0.97929
pos_2750	0.947838	1.21602	0.901637	0.972639	0.940717	-0.97241	-1.05709	-0.8797	-1.04777	-1.02188
neg_5942	0.94219	1.17364	0.926336	0.985569	0.945594	-1.15284	-1.07705	-0.988	-0.92902	-0.82641
neg_5693	0.786273	1.25119	0.924025	0.983329	1.02086	-1.07537	-0.9254	-0.9152	-1.05935	-0.99035
pos_9069	0.837966	1.2932	0.964892	1.03634	0.829025	-0.96934	-1.04699	-1.04157	-0.93213	-0.97139
neg_6829	0.878484	1.28768	1.03163	0.963913	0.798923	-1.02241	-0.93972	-0.95293	-1.09288	-0.95269
neg_5221	0.737239	1.30101	0.893464	0.960804	1.06186	-1.01902	-1.01854	-0.97343	-1.01125	-0.93214
pos_7000	0.858462	1.11503	1.30503	0.791291	0.882869	-0.99066	-0.92967	-1.00437	-1.02504	-1.00294
neg_5809	1.09497	1.21149	0.651297	1.00399	0.985418	-1.12337	-1.01931	-0.91764	-1.00245	-0.8844
pos_8916	0.924238	0.951554	1.26547	0.851366	0.952782	-1.02206	-0.69709	-1.02542	-1.06557	-1.13526
pos_2259	-1.01108	-0.96265	-1.05328	-0.98681	-0.98195	0.91326	1.01001	1.06033	0.986792	1.02537
neg_7523	-0.92644	-1.03692	-1.12811	-0.90399	-0.98664	1.06505	1.07014	0.928284	0.855796	1.06283
pos_5658	-0.94137	-0.95456	-1.16421	-1.00688	-0.91651	1.01954	1.12053	0.904391	0.953572	0.98549
neg_4758	-0.93967	-1.01491	-0.98113	-1.05398	-1.00295	0.885927	0.993585	1.09512	1.01192	1.00609
neg_3684	-0.98908	-0.88107	-1.18699	-0.94849	-0.96879	0.883375	1.13009	0.972966	1.08913	0.898873
neg_4530	-0.90669	-1.11461	-0.98988	-0.92395	-1.04438	1.18344	0.99272	0.968473	0.873213	0.96167
pos_6125	-1.06483	-0.95011	-1.17159	-0.90449	-0.88389	1.07666	1.11812	0.868044	0.94051	0.97159
neg_3584	-0.96246	-0.91519	-1.22524	-0.96394	-0.9028	0.95129	1.06197	0.857227	1.14931	0.949829
neg_4449	-0.95134	-1.09867	-0.81383	-1.06731	-1.0496	1.00037	0.872062	0.994816	1.07033	1.04318
pos_8651	-1.02344	-1.02348	-0.94919	-1.01633	-0.98059	1.06922	1.04717	1.01419	0.989769	0.872684
Fig.10 f
		pos_8441	pos_7759	pos_8112	neg_6901	pos_8586	pos_8027	pos_7118	neg_6818	neg_5025	pos_7729	pos_7997	neg_7479	neg_6185	pos_7960	pos_6153	pos_8724	pos_8397	pos_8916	neg_7052	pos_1619	pos_8629	pos_7699	neg_5894	pos_9147	pos_9061	pos_9676	neg_6995	pos_9694	pos_9130
DSS	B2	4105628	1011794	894685	1149104	426832	999877	316883	208475	153357	104766	190426	162431	137489	165172	57089.8	76709.8	65990.1	44395.1	27587.3	66857.2	47815.1	17832	24046.7	77762.3	53917.9	35239.3	43783.2	11735.9	50344.9
	B3	4044559	1008911	872964	1152021	420970	984838	323726	209336	154989	103994	184169	164504	136275	161231	58186.1	76937.8	64005.9	48000.4	27123.2	72887.1	49291.6	17944	24673.2	77201.6	50279.1	33657.8	47844.5	11912.5	54138.5
	B4	3906471	979864	832007	1152501	402428	951841	312312	215385	158746	104421	175061	157253	139424	153538	58518.1	73942.2	61909.6	44357.8	27322.2	76242.7	44803.6	18074	25339	70328.9	50222.9	32586.8	49280.8	11348.2	48585.2
	B5	3903482	985906	840782	1161339	399832	954248	313853	209697	155338	103261	176567	160972	138995	156353	58544	72741.8	62516.1	43912.3	26898.9	76690	44566.9	18322.7	25208.3	73078.6	52075.8	31027.2	48891.4	11947.7	49902.7
	B6	3717874	949137	838121	1129568	387345	904839	302402	217116	159704	99659.9	166343	156453	136233	148739	57628.9	71887	59105.6	43139.2	27343.3	72710.6	44277.2	17150.1	25642	70825.6	49449.1	32446.5	48426	12274.6	49198.9
MY-E@SS	A3	5088565	1288427	1133463	1360954	579011	1137369	360110	264934	212052	146327	226182	211382	177210	181875	85410.5	104617	86269.3	65988.3	47594.8	95011.1	64173.9	34390.7	44529	134779	105137	60400.2	79075.6	36069.2	80723.6
	A4	5242814	1296897	1138044	1258110	566563	1148041	379722	275069	221860	159897	223777	181442	170084	189337	94512.1	105903	89574.3	66291.3	45748.2	88224.3	63559	37581	46688.9	129644	110300	58097.6	84467.4	30356.3	82770.7
	A5	5150561	1334179	1228637	1414041	642777	1120057	456388	321431	235018	161435	209338	202652	167028	202834	112941	123525	110889	69774	57178.2	107386	70862.7	43027.6	38834	197407	105365	73259.4	57160.6	27076.6	131822
	A1	5067758	1286915	1119193	1408243	576409	1125657	375027	273283	217840	153398	224460	207913	183696	188507	86841.3	104961	87933.2	65179.8	45864.2	91150.5	62562.7	36045.2	44775.1	140612	108943	64564.6	80189.9	35925.1	86720.2
	A2	5190654	1245179	1152126	1296233	622578	1124008	384594	265382	210594	159003	220376	201001	171781	198098	84248.7	96097.2	97446.3	66304.9	46287.4	86276.4	65852.7	33811.8	44665.3	157068	102964	52024.9	79149.4	57213.5	93027.4
PBS	C6	5873922	1651039	1173714	1616747	818538	1451028	407161	324390	249944	214826	246223	244960	257253	217581	106310	137401	118718	73514	39082.8	98366	62313.9	45090.5	49773.9	49646.6	26773.7	45369.7	55908.3	8761.86	31514.8
	C2	6324071	1762822	1278398	1650455	864840	1606038	439289	316190	248016	227067	274351	248247	252664	235958	110124	138422	125388	73572.2	39042.8	97681.2	64726.6	47258.3	48042.7	44778.5	24489.2	41238.5	54497.2	8029.89	27620
	C3	6237293	1743277	1246734	1677666	843182	1601787	431286	321510	244368	223386	271337	249499	250577	235034	107868	134582	123007	70816.8	40128.4	102576	62276.8	46010.5	48337.7	42383.2	24339.4	39174.5	56352	8300.63	25298.7
	C4	6065821	1715652	1241217	1684349	844047	1537184	418000	326448	251984	223652	258125	253660	260556	229563	111081	143763	120314	74658.8	39268.6	107563	66970.2	48603	48418.6	50049.6	29654	45523.7	57088.1	9594.16	31522.6
	C5	5791299	1632993	1195623	1676517	799698	1454293	400525	324126	246062	208193	245740	252189	251410	213414	104450	132823	115202	72991.4	39812.9	103353	62023.4	43841.2	47680.1	48779.2	27207.6	44037.4	57399.2	8354.46	29443.8
Fig.10 g
Raw Intensity (9Z)-Hexadecenoic acid
PBS					DSS					MY-E@SS
77.6232	78.5902	73.8095	68.9119	63.0663	7.74696	4.26854	17.5245	15.7882	16.0656	281.913	265.929	398.354	258.099	294.879
Fig.10 h
Raw Intensity 4,8,12,15-Octadecatetraenoic acid
PBS					DSS					MY-E@SS
523.898	542.719	541.08	477.89	514.083	2.53411	5.71383	7.24683	8.32e-09	7.9195	365.929	415.094	765.325	421.898	407.737
Fig.10 i
Raw Intensity S-sulfanylglutathione
PBS					DSS					MY-E@SS
263.322	210.731	201.007	232.089	193.096	144.336	155.874	146.733	154.446	169.805	1653.92	1700.82	1653.81	1660.77	1688.1
Fig.10 j
Raw Intensity Pimonidazole
PBS					DSS					MY-E@SS
5.47279	6.48145	7.55185	13.4193	8.44513	1174.88	1231.27	1260.59	1217.73	1240.22	53.4891	81.7126	28.9001	67.6307	70.4678
Fig.10 k
Raw Intensity Mocimycin
PBS					DSS					MY-E@SS
88.1972	76.6353	79.2324	71.8816	65.3256	678.107	712.335	744.617	718.163	716.311	97.6954	73.7721	84.5122	61.351	77.5743
[truncated: 5,000 more columns]

## Sheet: Fig.S1
Fig.S1 a
Fig.S1 b

[truncated: 37 more sheets: Fig.S2, Fig.S3, Fig.S4, Fig.S5, Fig.S8, Fig.S10, Fig.S17, Fig.S18, Fig.S19, Fig.S21, Fig.S22, Fig.S23, Fig.S24, Fig.S25, Fig.S27, Fig.S28, Fig.S29, Fig.S30, Fig.S31, Fig.S32 …]
